# Supplementary material for: Ixodes scapularis salivary gland microRNAs are differentially expressed during Powassan virus transmission
Source: Sci Rep. 2019 Sep 11;9:13110. doi: 10.1038/s41598-019-49572-5 (PMC6739385; doi:10.1038/s41598-019-49572-5)
Supplement: Supplementary file 1 — Supplemental Table 1 [file 41598_2019_49572_MOESM1_ESM.xlsx]

## Sheet: Supplemental Table 1
Supplemental Table 1: Consensus mature, star, and precursor sequence, the total read counts, and the miRDeep2 score and probability for every miRDeep2-predicted miRNA with a miRDeep2 score of 4 or greater.
novel miRNAs predicted by miRDeep2
provisional id	miRDeep2 score	estimated probability that the miRNA candidate is a true positive	rfam alert	total read count	mature read count	loop read count	star read count	significant randfold p-value	miRBase miRNA	example miRBase miRNA with the same seed	UCSC browser	NCBI blastn	consensus mature sequence	consensus star sequence	consensus precursor sequence	precursor coordinate
DS612847_1059	33.3	69 +/- 4%	-	64	62	0	2	yes	-	-	-	-	ccgucugcuauguagcuguc	ucugccauguugccaucugcuacg	ccgucugcuauguagcugucugcuauguagccgucugcuacguagccgucugccauguugccaucugcuacg	DS612847:1596305..1596377:+
DS613210_7610	44.8	69 +/- 4%	-	79	75	0	4	yes	-	bdi-miR7733-3p	-	-	acugcguucgggugaaacuugu	cgagucccagccgaacgcc	acugcguucgggugaaacuuguguucaaucagugacagcacgagucccagccgaacgcc	DS613210:446125..446184:-
DS613622_18768	5.6	79 +/- 2%	-	35	35	0	0	yes	-	dsi-miR-2580	-	-	ugugucugucgucuuguugcgc	gucaacaagacgacggacacaga	gucaacaagacgacggacacagaagaagacgcagacagugugcugugucugugucugucgucuuguugcgc	DS613622:42069..42140:+
DS613815_31887	88.5	69 +/- 4%	-	164	69	0	95	yes	-	tgu-miR-2987-3p	-	-	cgagcaagcagacggaacgcu	gcauuccgucugcuuccuccuc	cgagcaagcagacggaacgcuaaagaagagaagggaaaccuccucuuuccuuuagcauuccgucugcuuccuccuc	DS613815:98199..98275:+
DS615346_87724	59.8	69 +/- 4%	-	115	112	0	3	yes	-	-	-	-	cagcgcucggccgggacucgug	cgagccacagcugaacgccgacgc	cagcgcucggccgggacucgugcgcagucaauaaaagcacgagccacagcugaacgccgacgc	DS615346:1025..1088:-
DS616024_26917	5.5	79 +/- 2%	-	145	145	0	0	yes	-	gma-miR5225	-	-	ucugucguucuguguuuugucc	acgaaacacagaaggacacgga	acgaaacacagaaggacacggacgaagacuucgccucugucguucuguguuuugucc	DS616024:20342..20399:-
DS617658_3555	198.6	69 +/- 4%	-	379	372	0	7	yes	-	oan-miR-1417-5p	-	-	ccucgaugacugcugucgacgu	ucgacagcagucaucgaggug	ccucgaugacugcugucgacgugggauggaucacucgucgacagcagucaucgaggug	DS617658:775704..775762:+
DS619151_119456	5.1	79 +/- 2%	-	239	239	0	0	yes	-	hsa-miR-579-3p	-	-	aucauuugaaccucuaaccaau	uuuuggaaggucgaagggcga	uuuuggaaggucgaagggcgaaaauagguaacuuucaucauuugaaccucuaaccaau	DS619151:177..235:+
DS620852_15716	130.5	69 +/- 4%	-	263	235	0	28	no	-	-	-	-	aacgcugcacugucucugacg	caguggguugcugaugcgugggc	aacgcugcacugucucugacgccaaccgaacgucuaaaacgcgcgagccuugcgacuuuggcgcaguggguugcugaugcgugggc	DS620852:113059..113145:-
DS621910_71742	3254.4	69 +/- 4%	-	6392	6383	6	3	no	-	-	-	-	guguuaguaggauguauguacu	guguguauguccgugucgugag	guguuaguaggauguauguacuauuguugcguguugugcaauuguucuguauggugcacugguguguauguccgugucgugag	DS621910:1133..1216:-
DS621911_66812	277.4	69 +/- 4%	-	560	539	0	21	no	-	mdo-miR-7326-5p	-	-	acagagagcucacaauugaagg	gagguuuuaagagccacugauu	acagagagcucacaauugaaggggggucaccgagguuuuaagagccacugauu	DS621911:677..730:-
DS622420_15848	5.1	79 +/- 2%	-	410	410	0	0	yes	-	mmu-miR-6393	-	-	augcccacugucccaguuucugc	agagacaggacaaaggggcaaca	augcccacugucccaguuucugcagcucucaaaggucccugcagagacaggacaaaggggcaaca	DS622420:164358..164423:-
DS622641_54993	28	69 +/- 4%	-	53	51	0	2	yes	-	-	-	-	uggcguucggcggaggcucguc	cgagucucaucggagcgccgac	uggcguucggcggaggcucgucuccaaucauugacgacacgagucucaucggagcgccgac	DS622641:11583..11644:+
DS622764_11910	5.4	79 +/- 2%	-	2660	2313	0	347	yes	-	dps-miR-2522b-5p	-	-	auccgggauccacuuuguuugu	acaauugaaguggaucccgaau	auccgggauccacuuuguuugugaugucacguguugucacaauugaaguggaucccgaau	DS622764:191631..191691:-
DS623090_6570	5.6	79 +/- 2%	-	841	830	0	11	yes	-	aqu-miR-2015-3p	-	-	uccucuccagcguuugcucugc	cgcgaacgcuggagaagagg	cgcgaacgcuggagaagaggcgaccuccucuccagcguuugcucugc	DS623090:354466..354513:+
DS623859_54536	5.4	79 +/- 2%	-	85	85	0	0	yes	-	ppt-miR1042-5p	-	-	ucugugcaaagaaggcuguuuccc	gaaacggccuucuuagcacaguugagcc	ucugugcaaagaaggcuguuucccaggggaaacggccuucuuagcacaguugagcc	DS623859:10703..10759:-
DS625587_27115	4.7	74 +/- 3%	-	77	77	0	0	yes	-	cpa-miR8153	-	-	ugcacuguuuuucaucau	gaugaaaaacucugugcugg	ugcacuguuuuucaucaugaacgugaugaaaaacucugugcugg	DS625587:95179..95223:+
DS625977_65388	5.2	79 +/- 2%	-	9313	9310	0	3	yes	-	mmu-miR-466n-5p	-	-	augugugccggccuuacaugaa	uaaggccggcuacauuucgcu	uaaggccggcuacauuucgcuaccuuauugaugugugccggccuuacaugaa	DS625977:2299..2351:+
DS627602_42938	40071.2	69 +/- 4%	-	78600	78579	0	21	no	-	mmu-miR-3058-3p	-	-	auccugucgacugcgcca	gagauugcgccgggacccgacg	auccugucgacugcgccaguaaagauguucuuucuuggagauugcgccgggacccgacg	DS627602:37877..37936:-
DS627713_46735	43.2	69 +/- 4%	-	76	74	0	2	yes	-	cre-miR910	-	-	ggcagcguccggcugguacuuu	agucccagccgaaugcuaacgc	ggcagcguccggcugguacuuuccguccucgcugauuaaauaggagucccagccgaaugcuaacgc	DS627713:23976..24042:+
DS628990_11843	25.3	69 +/- 4%	-	56	46	0	10	no	-	-	-	-	aaagcaucgucguuucggauc	accgacgcgaccgaugcucugu	aaagcaucgucguuucggaucgcgcagucggagaccgacgcgaccgaugcucugu	DS628990:179498..179553:+
DS629320_26187	47.6	69 +/- 4%	-	84	81	0	3	yes	-	dme-miR-1007-5p	-	-	ucaguguuuggcuggaacccgu	cugguuccagccgaaaacugcc	ucaguguuuggcuggaacccguuuuuaacagcugagagcacugguuccagccgaaaacugcc	DS629320:175500..175562:+
DS629642_13061	577.7	69 +/- 4%	-	1123	510	0	613	yes	-	aly-miR163-5p.1	-	-	cgaguuccagccgaacgaugacg	ucaucuuucggcugagacucgug	ucaucuuucggcugagacucguguucucgccaauugagcccgaguuccagccgaacgaugacg	DS629642:179046..179109:+
DS629750_43309	5.2	79 +/- 2%	-	292	282	10	0	yes	-	pab-miR3706	-	-	guucggagauagugauuucuug	acaaaaucacuagucuuccagacgg	guucggagauagugauuucuuguuuccaaguuugacagaacaacaaaaucacuagucuuccagacgg	DS629750:8361..8428:+
DS629760_71857	3747	69 +/- 4%	-	7350	7261	64	25	no	-	tca-miR-33-3p	-	-	aagugucugaacgcagcuaugugcc	cgagcuugucaagggacaguggaggu	aagugucugaacgcagcuaugugcccccuggaucuguggauggggaagacugggaaggcgagcuugucaagggacaguggaggu	DS629760:1147..1231:+
DS630914_20990	58.3	69 +/- 4%	-	105	88	0	17	yes	-	sma-miR-8410-3p	-	-	gguguuugguuggaacucgug	cgggacccagccaaaugccgac	gguguuugguuggaacucguguucgguugaugcuuaaccgauugagcacgggacccagccaaaugccgac	DS630914:162269..162339:-
DS633978_31969	29514	69 +/- 4%	-	57882	57870	4	8	yes	-	hsa-miR-96-5p	-	-	cuuggcacugaaagaauucaca	uggguucucaagugccaaaga	cuuggcacugaaagaauucacagaugcugccccuuuaaaacucguggguucucaagugccaaaga	DS633978:112830..112895:+
DS634011_46695	21.8	69 +/- 4%	-	41	32	0	9	yes	-	-	-	-	aggugaaugaauacccagucgaug	ucaccggguauacauucauc	aggugaaugaauacccagucgauguguuuuaauuugccaucaccggguauacauucauc	DS634011:39149..39208:+
DS634011_46699	216.8	69 +/- 4%	-	424	367	0	57	yes	-	-	-	-	ucgacuggguauucauucaccu	gaugaauguauacccggugaug	gaugaauguauacccggugauggcaaauuaaaacacaucgacuggguauucauucaccu	DS634011:39149..39208:-
DS635179_69216	4	74 +/- 3%	-	133	133	0	0	yes	-	mmu-miR-378b	-	-	auggacuugauguuuuaggcuca	ggcauuuaacaucaaauaugc	auggacuugauguuuuaggcucagucucauuaaugguuucauuguccugggcauuuaacaucaaauaugc	DS635179:309..379:-
DS635313_1929	5.2	79 +/- 2%	-	2380	2356	0	24	yes	-	gma-miR5772	-	-	ugaaugugcguaauagaggga	cacuuucuuucgcacagccacu	cacuuucuuucgcacagccacuguuccgcacagccgucgugaaugugcguaauagaggga	DS635313:583482..583542:-
DS635839_107288	5.5	79 +/- 2%	-	119	119	0	0	yes	-	hsa-miR-26b-3p	-	-	ccuguucugcgggugcgcuguu	cagcguaaccgcaagacaguca	cagcguaaccgcaagacagucacucaggucaacauacaccuguucugcgggugcgcuguu	DS635839:64..124:+
DS636212_7993	32	69 +/- 4%	-	53	48	0	5	yes	-	cel-miR-8200-3p	-	-	gcugacggccgccugacuuggu	ugaaucaggcggccugucaguug	ugaaucaggcggccugucaguugaacucgacgggcugacggccgccugacuuggu	DS636212:408030..408085:-
DS638407_75256	6757.1	69 +/- 4%	-	13251	13153	0	98	yes	-	-	-	-	cacugugcgcgauugguucaac	ugaacgaaucgcgcacagaga	ugaacgaaucgcgcacagagaaggaucacggcgcauucacugugcgcgauugguucaac	DS638407:472..531:+
DS639501_14765	38949.8	69 +/- 4%	-	76390	76145	0	245	yes	-	hsa-miR-25-3p	-	-	uauugcacucgucccggccuuu	aggucuggaugagugccaauguu	aggucuggaugagugccaauguugcguaaaugcugaauauugcacucgucccggccuuu	DS639501:298033..298092:-
DS639757_92420	4	74 +/- 3%	-	323	323	0	0	yes	-	bdi-miR5185a-3p	-	-	auugagaagcuccauguuggg	agacacgaguuucuccagaa	agacacgaguuucuccagaacauugagaagcuccauguuggg	DS639757:406..448:+
DS640514_18636	26.5	69 +/- 4%	-	52	32	0	20	no	-	eca-miR-9128	-	-	guggugcuguccgacuucgagccu	ggaaaucggcagcaaacuuucc	guggugcuguccgacuucgagccuggagugccuuugcuacagggaaaucggcagcaaacuuucc	DS640514:186168..186232:-
DS642227_71264	896.5	69 +/- 4%	-	1760	1747	0	13	no	-	ppt-miR1041	-	-	guuucggguuguccuugugguc	caaccaaggguagcucugcacg	guuucggguuguccuuguggucgcgccgaaguuucgcguacaaccaaggguagcucugcacg	DS642227:1440..1502:-
DS644389_82510	105.8	69 +/- 4%	-	206	201	3	2	yes	-	-	-	-	uggaacgaugcuuuugaaggaaggu	aauucaaacagcagcggcgg	uggaacgaugcuuuugaaggaagguagcuugccgucgaugaccauggggcugucaauucaaacagcagcggcgg	DS644389:918..992:-
DS644550_4109	5.5	79 +/- 2%	-	535	468	67	0	yes	-	mmu-miR-485-3p	-	-	ugucauaccguggcuugacc	acaaguuacgguaugacgug	ugucauaccguggcuugaccacgguauccagcuuacaacguauauuuuuugacauuuuuacuggauaccguggacaaguuacgguaugacgug	DS644550:340797..340890:-
DS645161_43992	19.8	69 +/- 4%	-	37	26	0	11	yes	-	gga-miR-1560-3p	-	-	acaucucuuaauucuugaaa	uuaguuaauagagaugaacu	uuaguuaauagagaugaacuaauacaucucuuaauucuugaaa	DS645161:13921..13964:+
DS645604_93679	51.4	69 +/- 4%	-	102	61	0	41	no	-	rno-miR-196c-3p	-	-	ucaacaacucugcugguguucgucc	ugcagcagguccaggggaguguuuaggc	ugcagcagguccaggggaguguuuaggcgucaaccccgucaacaacucugcugguguucgucc	DS645604:1147..1210:-
DS645738_68219	338.1	69 +/- 4%	-	665	663	0	2	no	-	hsa-let-7a-2-3p	-	-	cuguacaggcucugcuccacg	guggagaagagagcaguggucag	guggagaagagagcaguggucagccuguacaggcucugcuccacg	DS645738:1701..1746:-
DS646000_104327	4.8	74 +/- 3%	-	32	32	0	0	yes	-	mmu-miR-219c-5p	-	-	ggacguccagacgcagac	ccgcaucuggucguccgc	ggacguccagacgcagacguccgcaucuggucguccgc	DS646000:350..388:-
DS649046_65545	4.6	74 +/- 3%	-	65	65	0	0	yes	-	oan-miR-1419d-5p	-	-	ucagugcuuugcucgauucgacuuu	aguuggagggaaaaacgauu	ucagugcuuugcucgauucgacuuugguuuuggccggaucgagaaggguuggccucuugaucuggcuccgaguuggagggaaaaacgauu	:1..91:
DS649163_15832	391.4	69 +/- 4%	-	765	734	0	31	yes	-	-	-	-	cacgucacagcguccgcucaag	uacgcggaugcugugacgugg	uacgcggaugcugugacguggcggcauggcgggccacgucacagcguccgcucaag	DS649163:213060..213116:+
DS650017_42892	741.9	69 +/- 4%	-	1461	1011	258	192	no	-	-	-	-	cuugcagcggcugcauauggc	gcgugcagccgaagagagcc	gcgugcagccgaagagagccaagucggucccgcuguucgcaaacggcugcguagugaccucuccgcuugcagcggcugcauauggc	DS650017:25070..25156:+
DS651463_17509	5	79 +/- 2%	-	91	82	0	9	yes	-	hsa-miR-6892-3p	-	-	ucccucucugcugaugugcugu	gugcacaaguggagaggaagag	gugcacaaguggagaggaagagaaaagaacacauaaagcucucccucucugcugaugugcugu	DS651463:114947..115010:-
DS652883_125305	4.8	74 +/- 3%	-	574	574	0	0	yes	-	ghr-miR2949a-5p	-	-	ucuuuugacacguuggaucuuu	acauccaacgaguucgaauauc	acauccaacgaguucgaauauccacaaguggaucuuuugacacguuggaucuuu	DS652883:398..452:-
DS653090_90875	5.7	79 +/- 2%	-	107	107	0	0	yes	-	hcmv-miR-US25-2-5p	-	-	ugcggucugucggcugcucgac	cggacagaggaggcggacaucacg	cggacagaggaggcggacaucacguguacgugcggucugucggcugcucgac	DS653090:502..554:-
DS653199_7364	5.3	79 +/- 2%	-	33	33	0	0	yes	-	tgu-miR-2965	-	-	uaggacuguggcugcuucuuugc	aguggagguagcccccuagcc	uaggacuguggcugcuucuuugcugucuuucacccacacuuggucaccugacugcaguggagguagcccccuagcc	DS653199:200680..200756:-
DS654054_81399	4.8	74 +/- 3%	-	400	383	9	8	yes	-	osa-miR812o-3p	-	-	uaacggucuguccaggaaugaaugu	guauuucuugacuguguguggg	uaacggucuguccaggaaugaauguaggucccuugacagugugucuucugucugaguacauccucaugcauucuugguauuucuugacuguguguggg	DS654054:1153..1251:+
DS654824_25330	76.5	69 +/- 4%	-	140	130	0	10	yes	-	osa-miR5082	-	-	ugcgaugaccuugcugcugagc	uuagcagcaaggacaccgcgau	ugcgaugaccuugcugcugagcacguacgcgcgcuuagcagcaaggacaccgcgau	DS654824:107737..107793:-
DS656359_25307	4.7	74 +/- 3%	-	47	47	0	0	yes	-	mmu-miR-668-5p	-	-	guaagugugccugccaauccucc	agguugacaaucguacauuucuuacag	guaagugugccugccaauccuccacacaucggggagguugacaaucguacauuucuuacag	DS656359:61241..61302:+
DS656447_12101	5.3	79 +/- 2%	-	12796	12753	0	43	yes	-	prd-miR-7894-3p	-	-	caugccguggcuugacca	caagccacgggaugacauc	caugccguggcuugaccacgccauaaaaacaauuuauaguagucaauucuacuggaucccguggccaagccacgggaugacauc	DS656447:123552..123636:+
DS656926_29880	5.8	79 +/- 2%	-	184	184	0	0	yes	-	ppc-miR-8315-2-5p	-	-	cgccucagcuguuucugcuccg	gagcagaaacgcccgaggcacc	gagcagaaacgcccgaggcacccauugauccccucagcgccucagcuguuucugcuccg	DS656926:120205..120264:+
DS657576_78630	5.9	79 +/- 2%	-	206	201	5	0	yes	-	hsa-miR-885-3p	-	-	aggcagcggacucuaccucguc	cggguggagucucuguccgcu	aggcagcggacucuaccucgucguggacgaaggggugagugcgaccucgaacgacggguggagucucuguccgcu	DS657576:74..149:-
DS657582_62737	5.2	79 +/- 2%	-	731	731	0	0	yes	-	cel-miR-72-5p	-	-	uggcaagaugguggcauaguug	gcugugcuucaucaggccugu	uggcaagaugguggcauaguugugaggcaaaauggaucccagcugugcuucaucaggccugu	DS657582:481..543:+
DS658817_92442	181.2	69 +/- 4%	-	364	356	0	8	no	-	-	-	-	cuacucgcaagucuaggacccg	ggggucgacuugccgcauuggg	cuacucgcaagucuaggacccgugaggggucgacuugccgcauuggg	DS658817:1174..1221:-
DS660536_53863	5.1	79 +/- 2%	-	211	211	0	0	yes	-	cbr-miR-7583a-3p	-	-	ccauccgauggucgcgcuuagc	uacgcguggcuacgggccauc	uacgcguggcuacgggccauccuugggccaaagcccguccauccgauggucgcgcuuagc	DS660536:10315..10375:-
DS660824_4637	5	79 +/- 2%	-	26	26	0	0	yes	-	hsa-miR-4776-5p	-	-	uuggaccaagcagcugaa	cagcuuuuuuuuauccuguu	uuggaccaagcagcugaaaugacagcuuuuuuuuauccuguu	DS660824:157110..157152:+
DS662892_32976	1086.4	69 +/- 4%	-	2137	2127	0	10	no	-	-	-	-	ccgcucucgcuuggugcuucua	agaagugcgagcggcgccggau	agaagugcgagcggcgccggauagccaacaucccgcucucgcuuggugcuucua	DS662892:92180..92234:+
DS663353_42925	19885.1	69 +/- 4%	-	39003	38904	96	3	no	-	cin-miR-4168-3p	-	-	uggacgaacuggcacugugaggggg	ucugauucggaacgauucgc	uggacgaacuggcacugugagggggagugggcagcaccgcagcggcugcaggcgccuacccucugauucggaacgauucgc	DS663353:59907..59988:+
DS668070_78877	4.8	74 +/- 3%	-	863	863	0	0	yes	-	cre-miR1147.2	-	-	gcucggccuggaauucuuccc	gaugaaaucuacacuccgugguuu	gcucggccuggaauucuucccacgaugaaaucuacacuccgugguuu	DS668070:1330..1377:+
DS668546_37691	4.2	74 +/- 3%	-	118	118	0	0	yes	-	vvi-miR3634-5p	-	-	agcauaugacuacuggcaggauc	uccuuuugugguccuucuua	agcauaugacuacuggcaggaucaaccaguuaauccuuuugugguccuucuua	DS668546:79540..79593:+
DS670033_78172	90.8	69 +/- 4%	-	177	103	12	62	no	-	tur-miR-5733-3p	-	-	aggcugugcguggaccuuacga	cacggucgaccagguccugggc	aggcugugcguggaccuuacgaaguugaaccggguggucugcgagaacgccacauccuucccacggucgaccagguccugggc	DS670033:1260..1343:-
DS671483_41819	3267.1	69 +/- 4%	-	6400	5791	0	609	yes	-	mtr-miR2657	-	-	gguuauuuucagcggcugucgu	cgcugucguugaauguauccuu	gguuauuuucagcggcugucgucuuacacuugacgcugucguugaauguauccuu	DS671483:58225..58280:+
DS674345_2741	4	74 +/- 3%	-	152	152	0	0	yes	-	mmu-miR-3061-5p	-	-	cagugggcaguuuuggaucgaa	cgaucgaacacaaagucuacagau	cgaucgaacacaaagucuacagauaaaaaaaagcaaguugugcuaauguuucagugggcaguuuuggaucgaa	DS674345:646239..646312:-
DS675028_31547	298.1	69 +/- 4%	-	593	569	0	24	no	-	-	-	-	gaagacgcaguacguuaguagg	acaagguaccugaucacgucgc	acaagguaccugaucacgucgccggcgucauucgaacggcugcuugaagacgcaguacguuaguagg	DS675028:112677..112744:-
DS675471_9841	160.5	69 +/- 4%	-	314	302	0	12	yes	-	-	-	-	aaggagacaaggaaacaaacacc	uguuuguuuccuugucucgaug	aaggagacaaggaaacaaacacccaacacuagaguuguuuguuuccuugucucgaug	DS675471:40070..40127:+
DS682251_52645	5.4	79 +/- 2%	-	27	27	0	0	yes	-	eca-miR-8956	-	-	uugacuuguuggaucuuuugac	caagagauccaauaucggucgagagg	uugacuuguuggaucuuuugacucggcagacucgagucaagagauccaauaucggucgagagg	DS682251:12270..12333:+
DS682917_57668	613.7	69 +/- 4%	-	1217	991	0	226	yes	-	hsa-miR-22-5p	-	-	uguucuucgucacguuucccuugc	uuuggagcugacggauuaaacagu	uguucuucgucacguuucccuugcaguuuggagcugacggauuaaacagu	DS682917:6861..6911:-
DS684503_17305	5.5	79 +/- 2%	-	1502	1502	0	0	yes	-	oan-miR-1421e-3p	-	-	ugcguggacccugugacgugg	gcuucgcagcgucugcguaag	ugcguggacccugugacguggacguaugccaugccgccgcuucgcagcgucugcguaag	DS684503:287339..287398:+
DS685281_24566	4.6	74 +/- 3%	-	10	10	0	0	yes	-	bmo-miR-2787-5p	-	-	gaucuugacgucacgggaca	ucccgugaccucaugacguc	ucccgugaccucaugacgucacgcgagaucuugacgucacgggaca	DS685281:171623..171669:+
DS685675_102581	5.3	79 +/- 2%	-	105	100	0	5	yes	-	mmu-miR-187-5p	-	-	uggcuacacaucuccagauucuggg	ugcuacucgaugucuggcaccccugu	ugcuacucgaugucuggcaccccuguacagguggcuacacaucuccagauucuggg	DS685675:245..301:-
DS686939_34523	5.6	79 +/- 2%	-	48	44	0	4	yes	-	crm-miR-86-3p	-	-	uugggcuaaguuugccuucgug	cgaaggcacagguaguccagcg	uugggcuaaguuugccuucgugagccggacccccacacgaaggcacagguaguccagcg	DS686939:2779..2838:+
DS688436_43304	5.3	79 +/- 2%	-	41	38	0	3	yes	-	gga-miR-7446-3p	-	-	ccggacguugacgcaaucguc	ugcgucgucgcucggcuucgag	ugcgucgucgcucggcuucgagucaauguuaagccggacguugacgcaaucguc	DS688436:33937..33991:+
DS688733_7276	27.7	69 +/- 4%	-	44	42	0	2	yes	-	gga-miR-1590	-	-	ugggacaagcgagaaacgaugu	aucguuucuugcuuguccca	ugggacaagcgagaaacgauguuucgugccguaacaucguuucuugcuuguccca	DS688733:280845..280900:-
DS689532_96921	437.6	69 +/- 4%	-	849	829	0	20	yes	-	ppt-miR1220a	-	-	uuccggugucgaaguagcuugc	cacggcuccuucgacaccggu	uuccggugucgaaguagcuugcuuugucugggcacggcuccuucgacaccggu	DS689532:769..822:+
DS689875_14349	4.9	74 +/- 3%	-	52	49	0	3	yes	-	hsa-miR-4740-3p	-	-	ucccgagaaauuuagcaagaac	ucgcuaaauucaacggagaaauu	ucgcuaaauucaacggagaaauuauugucacgucgugccaauuuucccgagaaauuuagcaagaac	DS689875:103742..103808:-
DS690529_10425	6.1	70 +/- 4%	-	325	323	0	2	yes	-	gra-miR8762b	-	-	cuaacguugguucgcucuucag	agagcgaaacaacguuggcacgc	agagcgaaacaacguuggcacgcagcugcgugcuaacguugguucgcucuucag	DS690529:34253..34307:-
DS692803_12238	99.5	69 +/- 4%	-	186	174	0	12	yes	-	eca-miR-8967	-	-	uuagucagcucucagauuugcu	caaauccgggagucggcuua	uuagucagcucucagauuugcuugcacaucagauaagcaaauccgggagucggcuua	DS692803:14451..14508:-
DS694396_5938	5.6	79 +/- 2%	-	113	78	0	35	yes	-	ptc-miR7840	-	-	uaaggagugcugcugccgucaag	acggcagcugcacuccuuuugc	acggcagcugcacuccuuuugcgcaacgcgcguaaggagugcugcugccgucaag	DS694396:599113..599168:+
DS695319_750	5.4	79 +/- 2%	-	75	75	0	0	yes	-	ath-miR166a-5p	-	-	agacuguuaccacuuuaggagg	uccaaaaguggugacuguccac	uccaaaaguggugacuguccacgaccuuuauuuugcgguagacuguuaccacuuuaggagg	DS695319:1193989..1194050:+
DS695480_47954	5.6	79 +/- 2%	-	38	38	0	0	yes	-	oan-miR-33b-3p	-	-	aaauguucgucguccaucgucc	acgauggacggcgaacguuucg	acgauggacggcgaacguuucguucaacucgcaacaaaauuaaucuuauguuguguugaguugaaacaaauguucgucguccaucgucc	DS695480:31510..31599:+
DS696540_11015	4.5	74 +/- 3%	-	113	113	0	0	yes	-	hsa-miR-636	-	-	ugugcuugagucugucugaa	aggauagaacaagcguguu	ugugcuugagucugucugaaugcuugcagugcgucaaggauagaacaagcguguu	DS696540:181584..181639:+
DS698527_24561	395.3	69 +/- 4%	-	765	701	0	64	yes	-	cfa-miR-632	-	-	uugucuguuugcgucccgaau	uucgggacgcaaacagacgaua	uucgggacgcaaacagacgauacaacucaguuguauugucuguuugcgucccgaau	DS698527:66178..66234:-
DS698938_35378	157.4	69 +/- 4%	-	299	297	0	2	yes	-	bta-miR-2344	-	-	ucacgaugacaccagcuccuuc	uggagcugguaucagcgcgguag	uggagcugguaucagcgcgguagcacuuauuaugcugucacgaugacaccagcuccuuc	DS698938:99617..99676:+
DS703468_66778	5.4	79 +/- 2%	-	59	59	0	0	yes	-	dme-miR-1010-5p	-	-	gaaguggugguguagugu	acuacaccaccacuucag	acuacaccaccacuucagaaagcuaguuucugaaguggugguguagugu	DS703468:473..522:+
DS703814_48379	5.6	79 +/- 2%	-	355	355	0	0	yes	-	hco-miR-5934	-	-	uuagucugcaguuuuucgugu	acuaaaaacuucagacaaagc	acuaaaaacuucagacaaagcgauguugguucgcuuagucugcaguuuuucgugu	DS703814:15317..15372:-
DS704004_88449	5.5	79 +/- 2%	-	78	76	0	2	yes	-	mmu-miR-6368	-	-	augggaagguugacguguca	ugaccaugucuugcuucccuaugu	augggaagguugacgugucaaagauacugcaauauauuugaccaugucuugcuucccuaugu	DS704004:210..272:+
DS704057_437	5.5	79 +/- 2%	-	58	56	2	0	yes	-	ame-miR-6061	-	-	cacguugcuucuguccuucggc	cgaaguacagggacaaugcgaa	cgaaguacagggacaaugcgaagaagauaaaacgcagcgcuccguguugucguuaccuucuucacguugcuucuguccuucggc	DS704057:2076656..2076740:-
DS705075_73205	4.5	74 +/- 3%	-	80	45	10	25	yes	-	aca-miR-5408b	-	-	ucaacuccuucagcuggugcug	ccagaaugaagagcugaaagc	ucaacuccuucagcuggugcugaaagccugcuagcacaacuuguggcaaaggaccagaaugaagagcugaaagc	DS705075:427..501:+
DS705090_92527	143.2	69 +/- 4%	-	280	278	0	2	no	-	bmo-miR-2762	-	-	uuacgucgagucuggccaugcgcgc	gcagcgccagaccuuguggaag	uuacgucgagucuggccaugcgcgcagcguugcggcgcucggacaccuuguugcgaggguggugcuggcagcgccagaccuuguggaag	DS705090:991..1080:+
DS708038_18251	42.3	69 +/- 4%	-	80	54	0	26	yes	-	-	-	-	agagaggggcugcggaggugugc	acacuuucacugcccccucucugc	agagaggggcugcggaggugugcacaucaaagaaagcgcacacuuucacugcccccucucugc	DS708038:123319..123382:+
DS711330_27198	5.4	79 +/- 2%	-	74	74	0	0	yes	-	hvsa-miR-HSUR5-5p	-	-	cccgcgcuguggcauuacgc	guaaugccacaucgcagacu	cccgcgcuguggcauuacgcaaugcaaagcgccauccuugcauugcguaaugccacaucgcagacu	DS711330:102544..102610:-
DS714100_44627	5.6	79 +/- 2%	-	947	937	0	10	yes	-	mml-miR-33b-3p	-	-	cugccucgucgagucccucgag	cgggacgaggcggccuuuu	cugccucgucgagucccucgagucucucgacaggagcggcgggacgaggcggccuuuu	DS714100:417..475:+
DS715508_34004	35.2	69 +/- 4%	-	67	65	0	2	yes	-	-	-	-	cagcauuaggcugagacucgg	cgagucuccgccgaaggcuga	cagcauuaggcugagacucgggucgucgcuaauuggagacgagucuccgccgaaggcuga	DS715508:30251..30311:-
DS717347_43461	5.7	79 +/- 2%	-	50	50	0	0	yes	-	osa-miR415	-	-	cacagaacuucuccaacgaaugg	auucgucggagaaguucuguggg	auucgucggagaaguucugugggaaacagaaaacccacagaacuucuccaacgaaugg	DS717347:51246..51304:-
DS717989_25355	4.5	74 +/- 3%	-	785	782	3	0	yes	-	osa-miR5805	-	-	gcgagugacgagaggagaguuc	acuaucaccgaucacauuuuccgcac	gcgagugacgagaggagaguucgucagcaacgaagccacgaccgacuaucaccgaucacauuuuccgcac	DS717989:89609..89679:+
DS718978_34754	96.2	69 +/- 4%	-	187	139	0	48	yes	-	-	-	-	cuaauugcaggagaugacgugg	acgccaucugcugcaauucguc	acgccaucugcugcaauucgucagcggugcagcgccgacuaauugcaggagaugacgugg	DS718978:25463..25523:+
DS719881_2047	5.8	79 +/- 2%	-	3091	3091	0	0	yes	-	cel-miR-2215-5p	-	-	ccagcacggcaccggucgagc	uggauuggugccgucugcuc	uggauuggugccgucugcucgccggugccgugcucgccggugcuaacgaccagcacggcaccggucgagc	DS719881:619762..619832:-
DS720277_30341	4831.2	69 +/- 4%	-	9475	7907	893	675	no	-	ptc-miR6437b	-	-	gcacggacggcugagcucaccg	guagcuucccgucgcgaaaaac	gcacggacggcugagcucaccguggccugguggcggagagguuucggucgcuccccaccaaccccugguagcuucccgucgcgaaaaac	DS720277:439..528:+
DS721252_53000	7361.2	69 +/- 4%	-	14437	12709	0	1728	yes	-	-	-	-	uggccugauaucucuguguacg	uacgucgagaccucagguugauc	uggccugauaucucuguguacggugauuccauguuccguacgucgagaccucagguugauc	DS721252:3299..3360:-
DS721252_53003	4223.1	69 +/- 4%	-	8274	7949	0	325	yes	-	tca-miR-3813-3p	-	-	cacgucgagauuucaagcuaug	uggccugaucucucggcguaca	uggccugaucucucggcguacagugacgauuucuuccugcacgucgagauuucaagcuaug	DS721252:3468..3529:-
DS721252_53006	4056.8	69 +/- 4%	-	7956	3333	0	4623	yes	-	-	-	-	uggccugauacuucuacguaca	cacgucgaggcuucagguugugu	uggccugauacuucuacguacagugaugauucguuucugcacgucgaggcuucagguugugu	DS721252:9564..9626:-
DS721742_99841	5.4	79 +/- 2%	-	314	314	0	0	yes	-	ath-miR868-5p	-	-	acaugucgaggcacggaaagug	cuuuccuugccucgacaugaua	cuuuccuugccucgacaugauaccacaugucgaggcacggaaagug	DS721742:475..521:-
DS725678_84090	22111.4	69 +/- 4%	-	43369	41958	0	1411	yes	-	-	-	-	cauccgguccuaagaagucgca	cgaucucuuaggaccagcuccg	cgaucucuuaggaccagcuccgcuguaucgcauccgguccuaagaagucgca	DS725678:781..833:+
DS725888_58424	174.9	69 +/- 4%	-	333	310	0	23	yes	-	mtr-miR2609a	-	-	gggaaguagcgcagcaggacg	guccugcugcgcuacuucccgg	guccugcugcgcuacuucccggaaguuagcgauuuaagugagucguucucuuuugggaaguagcgcagcaggacg	DS725888:1828..1903:+
DS727820_10613	1086.7	69 +/- 4%	-	2122	1482	0	640	yes	-	mml-miR-1262-5p	-	-	aucuauaagcgacggcggcaag	uuccgccgucgcugguagaugg	aucuauaagcgacggcggcaagcacacaaccaguaugguuuccgccgucgcugguagaugg	DS727820:202245..202306:-
DS727897_25076	187.6	69 +/- 4%	-	374	346	0	28	no	-	-	-	-	gacguucgugcugaccgugggc	ccguggcgagcacguacugucc	ccguggcgagcacguacuguccgucuuuggacauucggacguucgugcugaccgugggc	DS727897:37460..37519:+
DS731618_14822	5.8	79 +/- 2%	-	36	36	0	0	yes	-	hsa-miR-3164	-	-	cgugacuuugccuugcagcuc	gcugcaaggcaaagucacgug	gcugcaaggcaaagucacguguucgugacuuugccuugcagcuc	DS731618:246303..246347:+
DS732150_119051	1097.8	69 +/- 4%	-	2173	1985	2	186	no	-	-	-	-	gcgauuugaacccggaacuuuc	aaguaccggcgguuuaaccucu	gcgauuugaacccggaacuuucucgccgcgacgacaaguaccggcgguuuaaccucu	DS732150:994..1051:-
DS733854_8992	50.6	69 +/- 4%	-	90	73	0	17	yes	-	mdv2-miR-M26-3p	-	-	acgggcacgaagaagggaacacgg	gcguccccuucgugucggucu	acgggcacgaagaagggaacacgguggagcguuuguccgcguccccuucgugucggucu	DS733854:271211..271270:-
DS735207_10090	5.2	79 +/- 2%	-	209	209	0	0	yes	-	gra-miR8649	-	-	gcacuguggcgaaggggagu	uccucuucucauucgccagugccc	uccucuucucauucgccagugcccucauuucuggaucaaaauugggcacuguggcgaaggggagu	DS735207:438914..438979:+
DS737546_11739	5.4	79 +/- 2%	-	28	28	0	0	yes	-	hsa-miR-5003-3p	-	-	gacuuuucguagacuguacgca	cgaacgauguacgaaaagauucu	cgaacgauguacgaaaagauucuuagggacuuuucguagacuguacgca	DS737546:326390..326439:-
DS741187_65191	88.3	69 +/- 4%	-	171	109	0	62	yes	-	-	-	-	agcacgcugugcucccgaauaac	auucgggaggcagcugcgcucu	auucgggaggcagcugcgcucuccgacgagagagcacgcugugcucccgaauaac	DS741187:501..556:+
DS741449_34699	5	79 +/- 2%	-	165	145	0	20	yes	-	sja-miR-31-3p	-	-	ugcuucacacuguacgaccuuc	aaaggucgugcaguaugaagg	aaaggucgugcaguaugaaggacaugauaguucguaucuugugcuucacacuguacgaccuuc	DS741449:85373..85436:-
DS744030_2871	186	69 +/- 4%	-	363	176	0	187	yes	-	-	-	-	uucgcucgccuuugucgucacc	augcaacagaggcgagaugagacg	augcaacagaggcgagaugagacgccgcaacaaccgcaacccucgcguucgcucgccuuugucgucacc	DS744030:195004..195073:+
DS748105_49761	5.1	79 +/- 2%	-	2887	2656	45	186	yes	-	cbr-miR-239b	-	-	auguacuggugugcugcagcaagc	ugcaggcaagggccaagaguguga	ugcaggcaagggccaagagugugacuugauugcugacuaggcucagccagccaucaaccacauguacuggugugcugcagcaagc	DS748105:26815..26900:+
DS749722_2806	54.7	69 +/- 4%	-	105	65	0	40	yes	-	-	-	-	uccgccgcacucgucgaacc	ucgacgagugcaguggaaaca	ucgacgagugcaguggaaacaaaugcagccuuuguuuccgccgcacucgucgaacc	DS749722:545249..545305:+
DS749722_2813	824.7	69 +/- 4%	-	1616	1612	0	4	no	-	mmu-miR-675-5p	-	-	aggugcggcacucgucucugcg	caggccgaggcgccgcucuucg	aggugcggcacucgucucugcgcgcgcaccgggagcaggccgaggcgccgcucuucg	DS749722:873951..874008:+
DS752464_69064	4.4	74 +/- 3%	-	142	142	0	0	yes	-	ppc-miR-8326-3p	-	-	agucucacgccguacuuucugc	acuccuccuacgagcgucugcccugu	acuccuccuacgagcgucugcccuguuuuaaaaaaguuuugguucaucugacugauugacuuuuuucagucucacgccguacuuucugc	DS752464:789..878:+
DS753381_58690	2817.2	69 +/- 4%	-	5532	5530	0	2	no	-	-	-	-	acgauccgcaggccugggcacg	agccuacgcagcgcuggcgug	agccuacgcagcgcuggcgugcgaaagacgauccgcaggccugggcacg	DS753381:1169..1218:+
DS755388_122143	5	79 +/- 2%	-	53	53	0	0	yes	-	efu-miR-9280	-	-	aucuccgagcauuggcaguucc	cgcuaccaacguccggaagagucc	cgcuaccaacguccggaagaguccuugucagacuacuugaccgaucuccgagcauuggcaguucc	DS755388:884..949:-
DS757053_24188	5	79 +/- 2%	-	557	557	0	0	yes	-	ath-miR396b-3p	-	-	gcucaagaucuucggccagucg	aucacuuggcaguggagugaaucac	gcucaagaucuucggccagucgcguccgaggccggaugugaucacuuggcaguggagugaaucac	DS757053:57931..57996:-
DS757906_35358	5.1	79 +/- 2%	-	399	397	0	2	yes	-	hsa-miR-4487	-	-	cgagcuggguuuagaagg	ugaauuugugcucaaggcagc	ugaauuugugcucaaggcagcgccuuuuccagggcugccgcgagcuggguuuagaagg	DS757906:79498..79556:+
DS759942_111090	15063.7	69 +/- 4%	-	29545	28297	0	1248	yes	-	-	-	-	gcuguuaguuugugggauggug	gccaacccacuaacugacgg	gcuguuaguuugugggauggugcugacgcuugcuugcgccaacccacuaacugacgg	DS759942:198..255:-
DS760342_10843	5.6	79 +/- 2%	-	570	570	0	0	yes	-	bmo-miR-3266	-	-	gugcugaaucggcugggacg	ucaaagccgguccaaugccg	ucaaagccgguccaaugccgcgugaguguugcgcgauacguuugcggugcugaaucggcugggacg	DS760342:392380..392446:-
DS763323_100987	4.7	74 +/- 3%	-	314	314	0	0	yes	-	sme-miR-2170	-	-	acagugaaagagugccuccga	ggagcaucacaucacugaga	acagugaaagagugccuccgagccuacugcuccaaccacgaggacugggagcaucacaucacugaga	DS763323:951..1018:+
DS763947_109620	12.9	69 +/- 4%	-	46	43	0	3	no	-	cre-miR1144a.2	-	-	aggaaccggcugaacauuguuu	aaauuguuguugagccuuucgu	aaauuguuguugagccuuucguacaaaaaaaagagaggaaccggcugaacauuguuu	DS763947:532..589:+
DS764242_3462	61	69 +/- 4%	-	117	111	0	6	yes	-	-	-	-	ucccuucaguagcugcgacacu	agucgcagcuagcgaagggacg	agucgcagcuagcgaagggacgcugaacagcgucccuucaguagcugcgacacu	DS764242:241217..241271:+
DS765168_31211	5.5	79 +/- 2%	-	103	103	0	0	yes	-	bta-miR-2889	-	-	cuccccggcguucgcucugcu	caaagcgaacgcuggagagag	caaagcgaacgcuggagagaggaggugacucccuccccggcguucgcucugcu	DS765168:8553..8606:-
DS766261_1279	2212.4	69 +/- 4%	-	4344	4332	0	12	no	-	mmu-miR-350-5p	-	-	gaagugcaucgguguagucguc	cgacaagcacauucagagc	cgacaagcacauucagagcguucgugaaaugucaguccaacaaacgaagugcaucgguguagucguc	DS766261:1021241..1021308:-
DS766552_36955	38.3	69 +/- 4%	-	66	64	0	2	yes	-	ath-miR5999	-	-	ccuucacugugcagguugugac	cgugaccuucacaagugaagguc	cgugaccuucacaagugaaggucgugaccuucaccugaccuucacugugcagguugugac	DS766552:21213..21273:-
DS768099_10788	160.5	69 +/- 4%	-	312	295	0	17	yes	-	-	-	-	aggcuagaucgacgacggacu	cugucgucgcuggccucccug	cugucgucgcuggccucccuggacagcaggaccgccagggaaggcuagaucgacgacggacu	DS768099:28328..28390:+
DS769273_35642	4.8	74 +/- 3%	-	502	502	0	0	yes	-	ata-miR2275c-5p	-	-	uguguuggcauugggggaaccacu	ugucccuuuaaggacacaga	ugucccuuuaaggacacagaagacacuucgcucuguguuggcauugggggaaccacu	DS769273:88047..88104:+
DS769376_93615	6	70 +/- 4%	-	367	363	0	4	yes	-	ptc-miR473a-5p	-	-	acucucccggcgcugguuuggc	aauccagcgucaagagagcauc	aauccagcgucaagagagcaucaugugaccuugaacaaccaaaacgucgcgugauacucucccggcgcugguuuggc	DS769376:419..496:-
DS770087_49744	5	79 +/- 2%	-	2781	2779	0	2	yes	-	bta-miR-2329-3p	-	-	acugugauugaacugaacgaca	uucaguucgaucccaguuggcg	uucaguucgaucccaguuggcgccgauaacugugauugaacugaacgaca	DS770087:26714..26764:+
DS770988_15333	403.8	69 +/- 4%	-	793	732	59	2	no	-	hsa-miR-1914-5p	-	-	gccugugcagcgagcuucuuga	gcagucuuucgcgucacacccg	gccugugcagcgagcuucuugaaagccguccgcggccgcccugccgugguccugccguuaucgcagucuuucgcgucacacccg	DS770988:92786..92870:+
DS772378_28261	5.6	79 +/- 2%	-	109	109	0	0	yes	-	bta-miR-363	-	-	cuugcacggucgcugugacgug	cgucacagcguccacgcaaguu	cuugcacggucgcugugacgugguugcauggcauagguccacgucacagcguccacgcaaguu	DS772378:135125..135188:+
DS772419_38743	127.1	69 +/- 4%	-	247	243	0	4	yes	-	-	-	-	uucgguccucguguuuuucgg	cgaaaaacacaaggaccgaagc	cgaaaaacacaaggaccgaagcaagagauacgagacaaaguuucgguccucguguuuuucgg	DS772419:20832..20894:-
DS773360_102090	4.3	74 +/- 3%	-	1345	1345	0	0	yes	-	gga-miR-1553-3p	-	-	agugguggcguagcauagcg	cauuugcagccgaagcauuuu	cauuugcagccgaagcauuuuguauaaaacgauuagucaaaucgaauuucuguagugguggcguagcauagcg	DS773360:567..640:+
DS773663_31216	5.9	79 +/- 2%	-	1032	1032	0	0	yes	-	mmu-miR-1893	-	-	ugcgcgggcgcugugacgugg	gcgugacagcguucgcgcaag	ugcgcgggcgcugugacguggauccaugccgccgcgugacagcguucgcgcaag	DS773663:65975..66029:-
DS773663_31218	192.5	69 +/- 4%	-	369	367	0	2	yes	-	mdm-miR7121a	-	-	uccucuugugacuguuuacgac	uugugagcagucguaagaggcu	uccucuugugacuguuuacgaccauaugcgcagcgguugugagcagucguaagaggcu	DS773663:83044..83102:-
DS775157_98642	5.7	79 +/- 2%	-	98	98	0	0	yes	-	hiv1-miR-TAR-3p	-	-	ucucuggcgugugcucugcuaa	agcagagcgaacgcuugacagg	agcagagcgaacgcuugacaggggccgaccuccucucuggcgugugcucugcuaa	DS775157:551..606:+
DS775215_13424	100.1	69 +/- 4%	-	193	115	0	78	yes	-	-	-	-	ggcacaaggcugucggaugcga	cgcaucgccagccuugugccug	ggcacaaggcugucggaugcgacaacgcggaugauauucuucgcaucgccagccuugugccug	DS775215:86768..86831:-
DS775456_13019	4.7	74 +/- 3%	-	1743	1734	0	9	yes	-	ppt-miR2082	-	-	uguguguugaugaccaggagcuugc	acuugguuguaugcuucacgg	uguguguugaugaccaggagcuugcugguuucuucaucagcgauuacuugguuguaugcuucacgg	DS775456:231950..232016:+
DS776701_119546	5.1	79 +/- 2%	-	121	117	0	4	yes	-	bta-miR-2883	-	-	uuucccguggucgcugaugug	agcgauguuacuggaaaaauggg	agcgauguuacuggaaaaaugggacaagguuucccguggucgcugaugug	DS776701:550..600:+
DS777602_70416	822.8	69 +/- 4%	-	1625	1616	3	6	no	-	-	-	-	gauaguguguggcugacguuug	aaacaucuucccacagcagca	aaacaucuucccacagcagcaagacggauuugaucguaauuugucacccaaugauaguguguggcugacguuug	DS777602:734..808:+
DS777850_38819	6922.8	69 +/- 4%	-	13588	13569	2	17	no	-	-	-	-	gcugccggucccugugcguucu	ggaacucucgcugcaggucauu	ggaacucucgcugcaggucauuugauuccugcauaaucgcaaaauggcgcugccggucccugugcguucu	DS777850:56456..56526:+
DS779151_61631	79356.2	69 +/- 4%	-	155655	155635	0	20	no	-	bmo-miR-2798	-	-	ugugcgacgaacugcgcgaggagcc	ugcgacguucguggacugug	ugugcgacgaacugcgcgaggagccugaguugaggaggcugcgacguucguggacugug	:40..99:
DS779946_46296	5.4	79 +/- 2%	-	28	28	0	0	yes	-	gga-miR-1451-5p	-	-	gcgcacagagagacgaagacug	gucuucggcuuucucugcgaug	gcgcacagagagacgaagacuguuugccucucuucagucuucggcuuucucugcgaug	DS779946:27697..27755:-
DS780529_13104	5.1	79 +/- 2%	-	18	18	0	0	yes	-	mcmv-miR-m108-2-3p	-	-	augacucguuggaucucuucau	caagagauccaaagcuucaaaa	caagagauccaaagcuucaaaagacccauuauaggaccucaugacucguuggaucucuucau	DS780529:225355..225417:+
DS783445_120637	1035.5	69 +/- 4%	-	2022	1965	0	57	yes	-	hco-miR-5906	-	-	aggcaaugaacaugaucucaga	ggagaucaugcucugugccuug	ggagaucaugcucugugccuugaucaugaucucauucucgaggcaaugaacaugaucucaga	DS783445:734..796:-
DS783669_106530	5.6	79 +/- 2%	-	22	22	0	0	yes	-	cre-miR909.3	-	-	gucaggguugggcugagacuug	agucucauccaaacguugacgc	gucaggguugggcugagacuuguugaauuauuaaugucacgagucucauccaaacguugacgc	DS783669:115..178:-
DS784338_23135	5.3	79 +/- 2%	-	1463	1463	0	0	yes	-	prd-miR-7942-5p	-	-	ugcgcggaggcugugacgug	ugucaaaguguccgugcaag	ugcgcggaggcugugacguggaccuaugccaugcugccaugucaaaguguccgugcaag	DS784338:169311..169370:+
DS785058_27030	5.6	79 +/- 2%	-	323	277	0	46	yes	-	oha-miR-199b-5p	-	-	uccagcguccucucugcucugu	agcgaacgcuggagaacagg	agcgaacgcuggagaacaggucgccuccucuccagcguccucucugcucugu	DS785058:139846..139898:+
DS785133_71710	5.5	79 +/- 2%	-	151	151	0	0	yes	-	eca-miR-9060	-	-	ugagcacgggccuugacacagu	gccgucgccugucguugcagg	gccgucgccugucguugcaggcgacaggcgagcacgggccugucgccugagcacgggccuugacacagu	DS785133:747..816:+
DS785766_12009	1123	69 +/- 4%	-	2213	2210	0	3	no	-	osa-miR1865-3p	-	-	agaauggccaugaacgagc	uuguugguugcuucugaguga	uuguugguugcuucugagugaagaauggccaugaacgagc	DS785766:63596..63636:+
DS797731_97811	5.5	79 +/- 2%	-	303	288	5	10	yes	-	ppc-miR-8364v-3p	-	-	caagcaugugcucgaacucucg	ggcgagggcgugcaugaacgg	caagcaugugcucgaacucucgccgagccacguucagucgcucaggugguagucggcgagggcgugcaugaacgg	DS797731:820..895:+
DS798274_79169	382.6	69 +/- 4%	-	752	741	0	11	no	-	mdo-miR-7320-5p	-	-	gccaacccacuaacugacg	guuaguuugugggguggug	guuaguuuguggggugguggcugacgcuugcuugcgccaacccacuaacugacg	DS798274:1337..1391:-
DS798293_501	6	70 +/- 4%	-	473	473	0	0	yes	-	hsa-miR-4711-3p	-	-	ugugucuugugguuucuucuac	agaagaaaccguaggacacggc	agaagaaaccguaggacacggcgcugugucuugugguuucuucuac	DS798293:1688757..1688803:-
DS799521_81706	4.4	74 +/- 3%	-	269	269	0	0	yes	-	hsa-miR-3907	-	-	uggugcucggaagcguaagcg	uuuauugauacgaugccggu	uuuauugauacgaugccgguggugaauggcaggaaguuguuuauguuuggugcucggaagcguaagcg	DS799521:503..571:+
DS799611_17657	4.8	74 +/- 3%	-	131	126	5	0	yes	-	dme-miR-2a-2-5p	-	-	gcucaucaaagcuggcugugau	cagagccacuuugacgaacag	gcucaucaaagcuggcugugauaugaaaaaaagagacacacaucagagccacuuugacgaacag	DS799611:45174..45238:+
DS799611_17663	5	79 +/- 2%	-	2073	2073	0	0	yes	-	gma-miR4401b	-	-	acaaagacaagguagugagaug	ucucacuacccaugucuuucagg	acaaagacaagguagugagauggcaaugcagucaaacucaucucacuacccaugucuuucagg	DS799611:45707..45770:+
DS801393_15612	96.3	69 +/- 4%	-	205	203	0	2	no	-	-	-	-	augcacggaugacauuaauguc	gcagguguccuccgguuuuuu	gcagguguccuccgguuuuuuuccaugcacggaugacauuaauguc	DS801393:82125..82171:+
DS802617_32344	937.4	69 +/- 4%	-	1829	1576	0	253	yes	-	mdv2-miR-M27-5p	-	-	cuucguccuucgcuuaacugca	cgggugagcgaaggacgaugcg	cgggugagcgaaggacgaugcgcaagaaguccuuuuucgcuucguccuucgcuuaacugca	DS802617:88944..89005:+
DS803087_4363	5.9	79 +/- 2%	-	1788	1756	0	32	yes	-	mml-miR-33b-3p	-	-	cugccucgcgcuggucuccgcu	ggaggccagcgugggguacagauu	ggaggccagcgugggguacagauuggaguaccgcaucagucugccucgcgcuggucuccgcu	DS803087:417128..417190:-
DS805108_96031	835.1	69 +/- 4%	-	1645	1641	0	4	no	-	-	-	-	cgggucgucgucguaacugauc	ugguuucucaugcuggccuu	ugguuucucaugcuggccuugcacuacaccgguaauguacuucgggucgucgucguaacugauc	DS805108:144..208:-
DS806362_21321	1794.8	69 +/- 4%	-	3518	3516	0	2	yes	-	-	-	-	ccaacacggcaccggucuagc	agacuggugucgcgccggcc	agacuggugucgcgccggccgcugcgagcggccaacacggcaccggucuagc	DS806362:189048..189100:-
DS807645_115587	131	69 +/- 4%	-	257	247	0	10	yes	-	-	-	-	acguggcaagaguuacuuugug	caaaguaacucucgucgcgcg	acguggcaagaguuacuuugugcucacaaagcucacaaaguaacucucgucgcgcg	DS807645:1005..1061:+
DS807982_14599	51.2	69 +/- 4%	-	98	93	0	5	yes	-	-	-	-	ucggagaucucccgcgugacgg	cgucacgcaggagaucucugcgu	ucggagaucucccgcgugacggucgcgacggcgaucgucacgcaggagaucucugcgu	DS807982:903..961:+
DS809727_86100	882.9	69 +/- 4%	-	1722	1414	0	308	yes	-	ath-miR831-3p	-	-	cgaucucuuaggaccagcuccg	gauccgguccuaagaaguagca	cgaucucuuaggaccagcuccgcugcaugcaguggauccgguccuaagaaguagca	DS809727:536..592:+
DS811323_73021	103	69 +/- 4%	-	200	140	0	60	yes	-	-	-	-	aagugcguuucggcgucucgcc	ugagaacccgaaacacacuugu	ugagaacccgaaacacacuuguucguucgggacaagugcguuucggcgucucgcc	DS811323:1479..1534:+
DS812875_106763	224.3	69 +/- 4%	-	430	339	0	91	yes	-	stu-miR8002-5p	-	-	cuuuucguggucuggugaaaggc	auucaccggaccacgaaaa	auucaccggaccacgaaaaggccgucaccacggucuuuucguggucuggugaaaggc	DS812875:733..790:-
DS813569_40614	61.9	69 +/- 4%	-	120	117	0	3	yes	-	-	-	-	ccggucaugccucucagauaug	uaugugagaggcauggccaggaaa	uaugugagaggcauggccaggaaaaguuucccguuaauuccggucaugccucucagauaug	DS813569:61678..61739:+
DS814451_6619	356.1	69 +/- 4%	-	698	549	0	149	no	-	mmu-miR-7242-5p	-	-	cuugggcuauggcuagccugaac	cagguuguccguaacccucucc	cuugggcuauggcuagccugaacugcaugugaagucagguuguccguaacccucucc	DS814451:295514..295571:+
DS820689_49290	55.5	69 +/- 4%	-	109	94	10	5	no	-	bta-miR-1603	-	-	augguuugcagucggcacuuugugc	aacgagcgagcuggcuacaagc	aacgagcgagcuggcuacaagcaaucaagagagaugacuggcugccaucaaccuacuccaugguuugcagucggcacuuugugc	DS820689:27102..27186:+
DS825131_7932	41.7	69 +/- 4%	-	73	66	0	7	yes	-	asu-miR-5342-5p	-	-	ucucgucaguugaucggccacu	uggccgaucagucgacgaaaga	uggccgaucagucgacgaaagagaagaucccgugccacauuucucgucaguugaucggccacu	DS825131:190922..190985:+
DS825131_7944	135	69 +/- 4%	-	263	261	0	2	no	-	iltv-miR-I6-5p	-	-	cucuccugguucgagucggucg	gacguggcggacuaggagcgc	cucuccugguucgagucggucguugcaggccuggcgccgccucuggcugcgggagacguggcggacuaggagcgc	DS825131:518475..518550:-
DS825789_24173	5.4	79 +/- 2%	-	264	264	0	0	yes	-	sko-miR-4818e-5p	-	-	ccuuucuagucuuugaucccu	ggaacaagggcuaggaagacu	ggaacaagggcuaggaagacuagcagugugcuuuuguagccuuucuagucuuugaucccu	DS825789:213249..213309:-
DS826964_27357	2297.4	69 +/- 4%	-	4497	4472	0	25	yes	-	ame-miR-3734	-	-	cuucgcacggcgugggcaauggg	ccugcucaugccauggggggag	cuucgcacggcgugggcaaugggaacacccgacuucucccugcucaugccauggggggag	DS826964:52127..52187:+
DS828704_29486	4.6	74 +/- 3%	-	29	29	0	0	yes	-	bmo-miR-2795	-	-	gaaguuugaaaaugcagaagug	cagaaauuugcuuucaagcuugcag	gaaguuugaaaaugcagaaguggcaacaggggauauuuguugcacacagaaauuugcuuucaagcuugcag	DS828704:116367..116438:-
DS831083_101076	4173.4	69 +/- 4%	-	8184	6865	0	1319	yes	-	-	-	-	cauccggucauaagaagucgu	cgaucucuuaggaccagcuccg	cgaucucuuaggaccagcuccgcugcauggcauccggucauaagaagucgu	DS831083:69..120:+
DS831757_14277	5.4	79 +/- 2%	-	7359	6689	0	670	yes	-	ath-miR161.1	-	-	agaaagugcgucuggcggcg	cgcucccucucgcacuugcug	agaaagugcgucuggcggcggcgcauccucuccauggcccugucgcucccucucgcacuugcug	DS831757:33277..33341:+
DS832310_64074	5.1	79 +/- 2%	-	98	98	0	0	yes	-	cel-miR-234-5p	-	-	ggguauucgcggcagcagacg	ucugcgugcauugucacggaucccuc	ucugcgugcauugucacggaucccuccggcugagcaguuacagcaggcggguauucgcggcagcagacg	DS832310:3084..3153:+
DS833940_17882	192.9	69 +/- 4%	-	370	221	0	149	yes	-	ppe-miR482a-3p	-	-	auuccgaaacuaaccucuacuu	aauagaggguagguucggaacc	auuccgaaacuaaccucuacuucggcgcugaagcauagagaucgcugaaguccugaaauagaggguagguucggaacc	DS833940:165012..165090:-
DS834826_53906	92806.3	69 +/- 4%	-	182034	178621	0	3413	yes	-	-	-	-	aguggucaugucuucgcacugga	ggugagaggacauagccagugc	ggugagaggacauagccagugcuguuauuuucgauuggcaguggucaugucuucgcacugga	DS834826:12637..12699:+
DS835242_99135	4.3	74 +/- 3%	-	88	88	0	0	yes	-	bmo-miR-2826	-	-	caaagaucgcucgauuuggg	uaaaucgugaccuuggucugccag	caaagaucgcucgauuugggaguaaacacgaggaaaucagacguucaguguuuauaaaucgugaccuuggucugccag	DS835242:445..523:+
DS837710_3001	76.6	69 +/- 4%	-	142	89	0	53	yes	-	sma-miR-8420-3p	-	-	gaggaagaaaacgcgaaaggac	uccuuucucguuuucuuccucc	gaggaagaaaacgcgaaaggacagacaaccacaaaccguccuuucucguuuucuuccucc	DS837710:300715..300775:+
DS838761_13204	5	79 +/- 2%	-	85	85	0	0	yes	-	nvi-miR-2796	-	-	uggccggcauggaagcgu	guuuccguuacgcccacg	guuuccguuacgcccacgcgugcguggccggcauggaagcgu	DS838761:328761..328803:+
DS841696_75725	206.3	69 +/- 4%	-	410	408	0	2	no	-	ipu-miR-7560	-	-	aaccugucgacugcgcca	guugccgcucgaugauguuuac	guugccgcucgaugauguuuacugguauuuugaagucgucaaagccaaaccugucgacugcgcca	DS841696:107..172:-
DS844506_18612	63	69 +/- 4%	-	116	67	0	49	yes	-	mtr-miR398a-5p	-	-	agagugacgcagagaacaaauc	uuuguccuuuaugucccucccg	agagugacgcagagaacaaaucaggcugccgugucaucuguuuguccuuuaugucccucccg	DS844506:58471..58533:-
DS844681_84271	586.4	69 +/- 4%	-	1158	863	53	242	no	-	-	-	-	acucagacgacgagaugccaccaac	ggauggcgcacgacguagaaacugcu	ggauggcgcacgacguagaaacugcugcugcggcugcuuuggugcuuuuaugugccguagacucagacgacgagaugccaccaac	DS844681:379..464:-
DS844949_61092	5.4	79 +/- 2%	-	165	165	0	0	yes	-	hsa-miR-4533	-	-	cggaaggauaguggguggaccug	gguguaaccccuuauccuuucaau	cggaaggauaguggguggaccugaaugcuagcugcccugagguguaaccccuuauccuuucaau	DS844949:883..947:-
DS845346_53849	427.3	69 +/- 4%	-	829	490	0	339	yes	-	prd-miR-7942-5p	-	-	cgcgcggacgcugugacgcagc	cacgucacagcguccgcuca	cgcgcggacgcugugacgcagcccaugcuaugccgcacgucacagcguccgcuca	DS845346:1319..1374:-
DS846379_43496	4.7	74 +/- 3%	-	34	34	0	0	yes	-	aly-miR4221	-	-	gagaguucgagcucaggg	cugaccacuaggccuacucag	gagaguucgagcucagggauguaaaaacucaccugaccacuaggccuacucag	DS846379:14449..14502:-
DS846811_123555	5.7	79 +/- 2%	-	4333	4174	159	0	yes	-	prd-miR-58-5p	-	-	cuggaucuuuugacucguugga	cgacgcgucaaaagauccauua	cgacgcgucaaaagauccauuauuggaccuucugacucgcuggaucuuuugacucguugga	DS846811:736..797:-
DS848574_40078	4.6	74 +/- 3%	-	75	75	0	0	yes	-	mml-miR-625	-	-	agacuguacgcuagagcuuuac	gaacucugcguucagauau	gaacucugcguucagauaugucgcucaauaaaaagugaccuuuaguagacuguacgcuagagcuuuac	DS848574:69645..69713:+
DS850505_74355	165.6	69 +/- 4%	-	327	325	0	2	no	-	sma-miR-8469-5p	-	-	ugcaugguuacaguagagauu	ugucugcgugugaucucuaugc	ugucugcgugugaucucuaugcguacauggcuccaaucaucaccgaugacacgcacauguguugcaugguuacaguagagauu	DS850505:47..130:-
DS851163_54034	5.4	79 +/- 2%	-	187	187	0	0	yes	-	cin-miR-4142-3p	-	-	cuuucagagcuuguggacgu	gucgugcuucucugcuggau	gucgugcuucucugcuggauggccggaggauuuucgcuggccguuuacuuucagagcuuguggacgu	DS851163:12856..12923:+
DS851824_37890	168.3	69 +/- 4%	-	330	324	0	6	no	-	bta-miR-6523b	-	-	cugcucaaggcggacgggaaa	gucucggccgguuugugcac	gucucggccgguuugugcacgggagccgcacccugcucaaggcggacgggaaa	DS851824:13487..13540:+
DS853080_82523	5.3	79 +/- 2%	-	269	269	0	0	yes	-	oan-miR-1422o-3p	-	-	uuggaaaaggcaccgacgcag	gugucgaguugucgguuuggcg	uuggaaaaggcaccgacgcagcgccuacgcugugucgaguugucgguuuggcg	DS853080:637..690:+
DS854257_17430	4.8	74 +/- 3%	-	226	222	4	0	yes	-	ptc-miR396e-3p	-	-	uucaagaacgacuuugag	uacgacgucuagaacg	uacgacgucuagaacgaugccuagacgaaggcgucucggacgacgucuaggacaacuucaagaacgacuuugag	DS854257:225939..226013:+
DS854257_17435	17	69 +/- 4%	-	48	46	0	2	no	-	-	-	-	cuugaaguuguccuagacgucg	cguccacuaggcauuguccu	cguccacuaggcauuguccucaaagucguucuugaaguuguccuagacgucg	DS854257:225979..226031:-
DS856580_77972	207.1	69 +/- 4%	-	399	395	0	4	yes	-	ath-miR319a	-	-	guggacugcguggagugugug	ugugcucagacacaggcugcca	ugugcucagacacaggcugccacgacacgguacccaagucugugcugucaguggacugcguggagugugug	DS856580:1325..1396:+
DS857340_1960	405.2	69 +/- 4%	-	791	714	0	77	yes	-	-	-	-	cugguuguugccgucgcuuaca	ugagcgacggcagcaaccaga	ugagcgacggcagcaaccagacgaccgacugccgguugucugguuguugccgucgcuuaca	DS857340:365202..365263:+
DS857739_57334	2590.5	69 +/- 4%	-	5082	5067	0	15	no	-	ata-miR6201-3p	-	-	guacgagucguggacgcuuccg	gaccgcgcgucgaccaccagcu	guacgagucguggacgcuuccgggaauacugacgaucaccuucaggauccucgaccgcgcgucgaccaccagcu	DS857739:8795..8869:-
DS858616_20947	45.2	69 +/- 4%	-	88	61	0	27	yes	-	-	-	-	ucauaaaaugugaguggguuuuagg	uaaaccuucacauuuuaugaau	ucauaaaaugugaguggguuuuaggguguuuuaucuucccuaaaccuucacauuuuaugaau	DS858616:146196..146258:+
DS858703_31056	5.7	79 +/- 2%	-	724	724	0	0	yes	-	cbr-miR-358	-	-	uaauuggucuuugugagugcuu	gcacccacaaagacagauuacu	uaauuggucuuugugagugcuuacaacuuguaagcacccacaaagacagauuacu	DS858703:18764..18819:-
DS860238_24604	26.4	69 +/- 4%	-	43	41	0	2	yes	-	tgu-miR-2983	-	-	cuuccagcugaacacagacgu	aucgguguuuggcuggaacuc	aucgguguuuggcuggaacucacguucaaucagaggggauaggacuuccagcugaacacagacgu	DS860238:59613..59678:+
DS860617_105042	5.3	79 +/- 2%	-	2186	1045	1141	0	yes	-	gga-miR-6648-5p	-	-	cggagcguggagcgaaagcuug	agcgcgcugcgcgcguugaa	agcgcgcugcgcgcguugaaggggaggaaguggccgagugggcuaacgcgucucggcucggagcguggagcgaaagcuug	DS860617:881..961:+
DS861388_10543	5.2	79 +/- 2%	-	123	123	0	0	yes	-	dvi-miR-313-5p	-	-	ucggcuguagccauauucga	gggauggaugcagugaua	gggauggaugcagugauauugugagcugcaaagcggcagugucggcuguagccauauucga	DS861388:218018..218079:-
DS861433_82109	5.2	79 +/- 2%	-	231	231	0	0	yes	-	sko-miR-4829a	-	-	uguacucugcacggcacuca	ggguuguguaggauuguag	uguacucugcacggcacucaagauccucgucuaugggcggugucuccugagacgagggaacgggguuguguaggauuguag	DS861433:337..418:+
DS862404_70921	4.7	74 +/- 3%	-	52	52	0	0	yes	-	crm-miR-72-3p	-	-	ugcucggcugggagucgugucc	acacgaguuccauccgaacgcu	ugcucggcugggagucguguccaaucuguuaagacacaaacacgaguuccauccgaacgcu	DS862404:1174..1235:+
DS863069_21741	44.8	69 +/- 4%	-	86	84	0	2	yes	-	-	-	-	cucgcucguggcaauguuucauc	gaaacagugacacgagcguuug	cucgcucguggcaauguuucaucagugaaauacugagaaacagugacacgagcguuug	DS863069:47884..47942:+
DS863301_32418	18785.1	69 +/- 4%	-	36843	34068	0	2775	yes	-	-	-	-	cagcagacgguagcucggaaaau	uuccgagcuaccgucugcuggc	uuccgagcuaccgucugcuggcacugggugccagcagacgguagcucggaaaau	DS863301:35244..35298:+
DS864024_30808	4.4	74 +/- 3%	-	29	29	0	0	yes	-	dme-miR-304-3p	-	-	aacuuugccgacgggaaac	guccgaguuggcaaggcaca	guccgaguuggcaaggcacauacagauugcgaaagucuauuaacuuugccgacgggaaac	DS864024:75304..75364:+
DS866317_2944	5.3	79 +/- 2%	-	82	67	9	6	yes	-	tca-miR-3883-3p	-	-	uccaaaccgguguucugacga	gagaacacugugcuacgaggc	uccaaaccgguguucugacgaagaggugcgcagcgaaggaagcggaacuuggugggagaacacugugcuacgaggc	DS866317:518285..518361:-
DS866317_2957	5.6	79 +/- 2%	-	73	73	0	0	yes	-	hsa-miR-1250-5p	-	-	ucggugcuugugcucuccuucu	aaggacggcacaaacgcuaagu	aaggacggcacaaacgcuaagucucgaaaaagacucggugcuugugcucuccuucu	DS866317:700680..700736:-
DS867067_105750	36.8	69 +/- 4%	-	62	41	0	21	yes	-	rno-miR-344a-5p	-	-	ucaggcucuaguccguguggau	ccacacugacuggggccugagu	ccacacugacuggggccugaguaacaaaucugcauuacucaggcucuaguccguguggau	DS867067:86..146:+
DS868333_66449	4.7	74 +/- 3%	-	27	27	0	0	yes	-	tca-miR-3811c-5p	-	-	uucuugcugcgaguugagg	auaacuggcugcagauca	auaacuggcugcagaucacguggccgcguauucuugcugcgaguugagg	DS868333:748..797:-
DS868494_62448	5.2	79 +/- 2%	-	273	273	0	0	yes	-	gma-miR4397-3p	-	-	ggucaaagaacgggucuuguuag	ggaggcccuuuauugaaacc	ggucaaagaacgggucuuguuagagcucggacucucgcgagcugaagucuggaggcccuuuauugaaacc	DS868494:4091..4161:-
DS869657_49716	1480.6	69 +/- 4%	-	2916	2908	0	8	no	-	-	-	-	cuugaggacugaaguggaga	aucagucgguucuaagggaaag	cuugaggacugaaguggagaacgguugguucaaugugaggagcaguugaacaaggaucagucgguucuaagggaaag	DS869657:22843..22920:-
DS870128_27488	4.6	74 +/- 3%	-	27	27	0	0	yes	-	eca-miR-632	-	-	gugccuguggcaguuucuuua	aagacauugacuacaggaguuau	aagacauugacuacaggaguuaugcaagaugcgugugccuguggcaguuucuuua	DS870128:10071..10126:+
DS871332_81699	5.3	79 +/- 2%	-	61	61	0	0	yes	-	ata-miR9776-5p	-	-	agcuuggaguauguggag	cuacagagcccagguguc	agcuuggaguauguggagccaaggcuacuacagagcccagguguc	DS871332:658..703:+
DS874548_16583	5.1	79 +/- 2%	-	656	625	31	0	yes	-	mtr-miR5758	-	-	gaaguuggaggaguugaaucuc	gaccacuccuccacuugcc	gaaguuggaggaguugaaucucacuuuugucuggcaaagagaggagaccacuccuccacuugcc	DS874548:51774..51838:+
DS874548_16591	1448.2	69 +/- 4%	-	2832	2824	0	8	yes	-	dme-miR-958-3p	-	-	ugagauucaacuccuccaacuucu	aaguggaggaguggucuc	aaguggaggaguggucuccucucuuugccagacaaaagugagauucaacuccuccaacuucu	DS874548:51773..51835:-
DS875738_21016	4.4	74 +/- 3%	-	955	955	0	0	yes	-	ipu-miR-7553	-	-	ugacgucaucguagugcugcgu	ccaucacuauaggugacgucagg	ugacgucaucguagugcugcguacccgguacaaccagucaaccucaguuccaucacuauaggugacgucagg	DS875738:223500..223572:-
DS876851_124633	83.1	69 +/- 4%	-	160	155	0	5	yes	-	-	-	-	aacgaaucgaaggucaaagugc	acuuugaccuuccauucgcu	acuuugaccuuccauucgcuuuguucuuuuaauaaaacgaaucgaaggucaaagugc	DS876851:839..896:-
DS880296_112575	103.8	69 +/- 4%	-	201	187	0	14	yes	-	-	-	-	uucggcugguacuuguguucc	acacaggcaucagcugagc	uucggcugguacuuguguuccauuggugcuucacuaguugaacacaggcaucagcugagc	:12..72:
DS882423_41918	125.1	69 +/- 4%	-	247	188	0	59	no	-	gma-miR4357	-	-	gagucgugacgcaccagggcc	caaauccugcuucaucucguc	caaauccugcuucaucucgucagcucgugcaacauauugagcaguuucgcuugccgugcagaaaugagagucgugacgcaccagggcc	DS882423:43649..43737:+
DS882723_56475	4.8	74 +/- 3%	-	4194	4118	0	76	yes	-	kshv-miR-K12-5-3p	-	-	uaggaugcaaacuucguugguggu	gucgugguugcgucgagaagc	gucgugguugcgucgagaagccccgcguucuaggaugcaaacuucguugguggu	DS882723:1195..1249:-
DS883725_86016	5759.8	69 +/- 4%	-	11296	10048	0	1248	yes	-	-	-	-	ugcuguuaguuuguaggguggug	gccaacccacuaacugacgg	ugcuguuaguuuguaggguggugcugacccuugcuugcgccaacccacuaacugacgg	DS883725:120..178:-
DS884049_51246	5.6	79 +/- 2%	-	56	56	0	0	yes	-	bta-miR-2331-5p	-	-	ugcuuccgggcacccucuggug	ccaggggggcgccugggggcugaaga	ccaggggggcgccugggggcugaagaggaucacauacgucugcuuccgggcacccucuggug	DS884049:8154..8216:+
DS886951_39988	152.9	69 +/- 4%	-	303	300	0	3	no	-	mmu-miR-7012-3p	-	-	cgaccugugggcaacgcugcac	cguagcgcgauagguuaagaaac	cgaccugugggcaacgcugcacgaacucguagcgcgauagguuaagaaac	DS886951:5813..5863:-
DS889344_20921	16108.4	69 +/- 4%	-	31620	31545	0	75	no	-	-	-	-	guauccgauaguuccaccugagaga	uuucauuuuggcuccuuuucgu	uuucauuuuggcuccuuuucguucguuuuguauccgauaguuccaccugagaga	DS889344:103512..103566:-
DS891538_61	1453.5	69 +/- 4%	-	2842	2439	360	43	yes	-	cel-miR-232-3p	-	-	uaaaugcauuaucuggaaugc	cguuccaguguugcauuuaca	cguuccaguguugcauuuacaaugugacguagcgauggcuguaaaugcauuaucuggaaugc	DS891538:51143..51205:-
DS891538_65	5.9	79 +/- 2%	-	188	188	0	0	yes	-	bmo-miR-3357	-	-	ucuggucuucgucuuuuugcgc	gcgaaaagacaaggaccagaca	gcgaaaagacaaggaccagacaaagagguaacucggacgcagcgcugcuuccguguuaccucuuugucuggucuucgucuuuuugcgc	DS891538:171393..171481:-
DS891538_79	290.8	69 +/- 4%	-	562	316	0	246	yes	-	zma-miR395l-5p	-	-	auuccuucgcuggaagaagagu	cauucuugcagcgaaggguugu	cauucuugcagcgaaggguuguuuguugucaaaaaggcacauuccuucgcuggaagaagagu	DS891538:1560375..1560437:-
DS891698_54353	2246.2	69 +/- 4%	-	4397	4389	0	8	yes	-	iltv-miR-I5-5p	-	-	ucucgucaccgguaaaucggau	acggugacgagaagcuuagcu	acggugacgagaagcuuagcuucucgucaccgguaaaucggau	DS891698:8347..8390:+
DS891706_21639	36.2	69 +/- 4%	-	62	54	0	8	yes	-	dps-miR-2522b-3p	-	-	ugagcagaugcugagacgugga	cacgucacagcguccgcgca	ugagcagaugcugagacguggaccuaugccaugccgccacgucacagcguccgcgca	DS891706:91436..91493:+
DS891942_48753	5.5	79 +/- 2%	-	65	65	0	0	yes	-	mdo-miR-7385e-3p	-	-	uaaaguaggcauaugaugacgu	gucaucauaugccuacuuuaua	gucaucauaugccuacuuuauaugcucacauauaaaguaggcauaugaugacgu	DS891942:1414..1468:-
DS896402_54125	381.3	69 +/- 4%	-	739	586	0	153	yes	-	ppc-miR-8215b-3p	-	-	ugugcacguucagcuuuccugg	uggcgaaguugaacguuuacacc	ugugcacguucagcuuuccuggugcguccacacggacgcugccuggcgaaguugaacguuuacacc	DS896402:14765..14831:+
DS898661_53467	182.5	69 +/- 4%	-	384	382	0	2	yes	-	bmo-miR-2762	-	-	cuacgucgcgcucaugaacugc	cauuauggaaggauaaag	cauuauggaaggauaaagaagcccguugcuguggccaccuacgucgcgcucaugaacugc	DS898661:14504..14564:-
DS899359_526	61.3	69 +/- 4%	-	119	112	0	7	yes	-	hsa-miR-517a-3p	-	-	uucgugcaguguacagaaucgc	gaugaaugggaggcggcugauu	uucgugcaguguacagaaucgcccuacacacaccauacccaccacguucgcagagcacggugucgggcgaugaaugggaggcggcugauu	DS899359:1103372..1103462:-
DS900785_34411	4.9	74 +/- 3%	-	190	190	0	0	yes	-	mmu-miR-7048-3p	-	-	gcuuccauugacgcgucgugca	caagggagcguugaugccagcaa	gcuuccauugacgcgucgugcaccuuuuuucugaggucuugaaaugauugcaggugcaugggcaagggagcguugaugccagcaa	DS900785:96435..96520:+
DS904079_117215	5.5	79 +/- 2%	-	259	259	0	0	yes	-	hsa-miR-4255	-	-	caguguucggccgaggcucgug	cgagucuuauagccgaacgcagca	caguguucggccgaggcucguguccucacugauugaacacgagucuuauagccgaacgcagca	DS904079:776..839:+
DS905169_5905	5.3	79 +/- 2%	-	1567	1567	0	0	yes	-	oan-miR-7418-3p	-	-	ucgagcgcuaggacagaggccg	gccacuuuccuaacggucgaau	gccacuuuccuaacggucgaauaacggaggguuguucgagcgcuaggacagaggccg	DS905169:499127..499184:-
DS906067_35405	6	70 +/- 4%	-	100	100	0	0	yes	-	mtr-miR2111g-3p	-	-	ugccucggccguuucugcuc	ucagaugcggccgcggugcc	ugccucggccguuucugcucuugcgaggggcacgcagcgccgagaagaucagaugcggccgcggugcc	DS906067:68789..68857:+
DS906326_13676	191	69 +/- 4%	-	366	148	0	218	yes	-	mmu-miR-1953	-	-	ggggaaagccaacuugcagagc	ucugccagcugacuuuucccc	ucugccagcugacuuuuccccaacgcagccacugccuuaggggaaagccaacuugcagagc	DS906326:77673..77734:-
DS907850_40874	5.4	79 +/- 2%	-	82	82	0	0	yes	-	rno-miR-192-3p	-	-	augccagucgggcuucucgcu	cagagaagcccgaggcaggcaucg	cagagaagcccgaggcaggcaucgacaaugccagucgggcuucucgcu	DS907850:59521..59569:+
DS908024_20238	895.4	69 +/- 4%	-	1748	1635	0	113	yes	-	xtr-miR-449b-3p	-	-	cagucgcuggccaugucacaag	uugugcgugugacagcggcuauu	cagucgcuggccaugucacaagagcggaauugacuuucuugugcgugugacagcggcuauu	DS908024:24477..24538:-
DS908330_60459	53.3	69 +/- 4%	-	103	96	0	7	no	-	rno-miR-3561-5p	-	-	ucugugucguccuggcucgcuggg	uggcuucggacuccucagcagcgcggc	ucugugucguccuggcucgcuggggcccggagggcucuggcuucggacuccucagcagcgcggc	DS908330:173..237:+
DS910841_5687	4.6	74 +/- 3%	-	56	56	0	0	yes	-	gma-miR4368b	-	-	aaggacggaagaaaaggggauu	ucuccuuuucuuucucuuuag	aaggacggaagaaaaggggauugagaagcaucuuuuagauuucgucucucucucucucuccuuuucuuucucuuuag	DS910841:632021..632098:+
DS911299_904	5.7	79 +/- 2%	-	798	798	0	0	yes	-	prd-miR-7942-5p	-	-	cgcgcggacgcugugacgugg	acgucacagcauccgcgcaag	cgcgcggacgcugugacguggaccuaugccaugccgccacgucacagcauccgcgcaag	DS911299:1504022..1504081:-
DS913937_85384	753	69 +/- 4%	-	1475	1455	0	20	yes	-	-	-	-	ccugcucgaacuccauagaaug	agucuauggaguucgagcaga	agucuauggaguucgagcagauggcaacgccaccugcucgaacuccauagaaug	DS913937:193..247:+
DS917683_20136	204363	69 +/- 4%	-	400848	399960	0	888	yes	-	-	-	-	gcuguuaguuugugggguggug	gccaacccacugacugacgggac	gcuguuaguuugugggguggugcugacgcuugcuugcgccaacccacugacugacgggac	DS917683:216310..216370:+
DS920015_56754	5.7	79 +/- 2%	-	695	695	0	0	yes	-	hsa-miR-4731-5p	-	-	ggcuggggguuguggcgca	ugccacaacccccagccgg	ugccacaacccccagccgguuuuucaccggcuggggguuguggcgca	DS920015:10689..10736:+
DS920347_78687	135.1	69 +/- 4%	-	262	257	0	5	yes	-	-	-	-	gugucgucugcuuucucgugga	cgcgagaaagcagacgacac	cgcgagaaagcagacgacacuagccccuagugucgucugcuuucucgugga	DS920347:395..446:-
DS921109_49588	1235.2	69 +/- 4%	-	2421	2418	0	3	yes	-	-	-	-	acaauagcgacggacacggc	uugaucccgugcuaugugcucg	acaauagcgacggacacggccggcaaggcgacacuggccgugccuugaucccgugcuaugugcucg	DS921109:3832..3898:-
DS921134_3345	5752.8	69 +/- 4%	-	11274	10485	0	789	yes	-	ssc-miR-4338	-	-	guguucagcgggaacuuguguu	cacgggccccagcugaacgcug	guguucagcgggaacuuguguuauauuggugcuucacugacugaacacgggccccagcugaacgcug	DS921134:472418..472485:-
DS922315_169	3284.2	69 +/- 4%	-	6440	6412	2	26	yes	-	-	-	-	gcuguuaguuuguggggc	cccuucgcugcgcagcuuuguc	cccuucgcugcgcagcuuugucuucaguggagguagcguugcuguuaguuuguggggc	DS922315:2673906..2673964:-
DS923918_17983	4.9	74 +/- 3%	-	97	97	0	0	yes	-	hsa-miR-483-5p	-	-	cagacgggugguggcacugcc	aggugccgccacccccgcugac	aggugccgccacccccgcugacccccagacgggugguggcacugcc	DS923918:148540..148586:-
DS924679_19903	22.3	69 +/- 4%	-	34	32	0	2	yes	-	dme-miR-988-3p	-	-	ucccuuguucucgucccaguca	acuggaacgaggacaaagaagggag	acuggaacgaggacaaagaagggagauacaucaccagugucucccuuguucucgucccaguca	DS924679:60740..60803:-
DS930058_25835	4.9	74 +/- 3%	-	47	47	0	0	yes	-	mtr-miR5282	-	-	cacggaaugcuaguuuuuua	aguuacggcacuccgugcc	aguuacggcacuccgugccauaauggcacggaaugcuaguuuuuua	DS930058:64752..64798:-
DS930277_30514	5.1	79 +/- 2%	-	20	20	0	0	yes	-	odi-miR-1501	-	-	gaugcuguuccuggacgug	cgucgaaaaugacggcagcaa	cgucgaaaaugacggcagcaaccaaucguuuaugcauacuuacggguaaaguggcggaugcuguuccuggacgug	DS930277:82655..82730:+
DS930826_6596	6	70 +/- 4%	-	292	292	0	0	yes	-	bfl-miR-2075	-	-	uucucguccgacggcgcccucu	agggcgccuugggacgaggaga	agggcgccuugggacgaggagaagcccuucucguccgacggcgcccucu	DS930826:264843..264892:+
DS932648_123864	5.4	79 +/- 2%	-	210	210	0	0	yes	-	hsa-miR-320e	-	-	caagcugggcucggugaaggc	ccucgccguccucgcuugca	ccucgccguccucgcuugcaacuugcaagccuugcaagcugggcucggugaaggc	DS932648:745..800:+
DS934501_94490	4460.4	69 +/- 4%	-	8755	6233	2222	300	no	-	-	-	-	uggaagcgaucugcuuguuuaggca	ucgaaacauagccgcuugagc	uggaagcgaucugcuuguuuaggcacaccaaacaaggacacgugugucuucguucgugucgaaacauagccgcuugagc	DS934501:919..998:-
DS935003_38788	5.9	79 +/- 2%	-	76	76	0	0	yes	-	ath-miR8179	-	-	agacugcaucuugucugggacc	ucccagccaagaugcggucugc	agacugcaucuugucugggaccccuguccuagaucuguucccagccaagaugcggucugc	DS935003:69092..69152:-
DS935429_40692	45.3	69 +/- 4%	-	79	71	0	8	yes	-	cin-miR-4037-5p	-	-	ccaauugcggcggucggagauc	ucuccgaccgccgcgaugagc	ucuccgaccgccgcgaugagccacuguuaauucuggccaauugcggcggucggagauc	DS935429:4979..5037:+
DS935822_30294	99.7	69 +/- 4%	-	194	175	0	19	yes	-	-	-	-	ugcgauccccagaacuucguc	acgaaaucccgcggaucgc	acgaaaucccgcggaucgcauuguuuacaacaccagcaaugcgauccccagaacuucguc	DS935822:130864..130924:+
DS936078_53522	5.4	79 +/- 2%	-	48	48	0	0	yes	-	hsa-miR-656-3p	-	-	gauauuaugaucucaugugacg	ucacgugacauuaugauauugu	gauauuaugaucucaugugacgucacaguuaugaaacgucacggugucacgugacauuaugauauugu	DS936078:6090..6158:-
DS936259_99696	6371.5	69 +/- 4%	-	12488	11791	2	695	yes	-	bdi-miR5065	-	-	aaggcaaugaacaugaucucag	ugagaucauggucggugccuug	ugagaucauggucggugccuugaucaugaucucauucucaaggcaaugaacaugaucucag	:18..79:
DS937843_67705	5.7	79 +/- 2%	-	47	45	0	2	yes	-	bdi-miR5176-5p	-	-	uaugccauccugagcccacucg	uaggcucaggagggcauacu	uaugccauccugagcccacucguaauuuacgauuacgaguaggcucaggagggcauacu	DS937843:886..945:+
DS938413_95675	4.2	74 +/- 3%	-	48	48	0	0	yes	-	hsa-miR-1258	-	-	uguuaggacugucaggagcagcu	cugccuucaaaaagugcagacucg	cugccuucaaaaagugcagacucgucaauguuaggacugucaggagcagcu	DS938413:519..570:-
DS939163_68113	5.2	79 +/- 2%	-	182	182	0	0	yes	-	mmu-miR-326-3p	-	-	ucucugggacuugaaagaacag	guucucuccaguccccaagaua	guucucuccaguccccaagauaaaccucuacgcagauuaucucugggacuugaaagaacag	DS939163:1493..1554:-
DS939598_28543	5.2	79 +/- 2%	-	43	43	0	0	yes	-	cin-miR-4194-5p	-	-	cgacguaaucugugaaauggau	ccauuucccugauuacgucagc	cgacguaaucugugaaauggaugucuaugggaagguccauuucccugauuacgucagc	DS939598:950..1008:+
DS940271_25010	1201	69 +/- 4%	-	2358	2356	0	2	no	-	rno-miR-325-3p	-	-	auugagguccggcauaacgug	ucgccgccgaugucgugaauagccuu	ucgccgccgaugucgugaauagccuuauugagguccggcauaacgug	DS940271:118212..118259:+
DS942119_16614	5.9	79 +/- 2%	-	513	513	0	0	yes	-	mtr-miR5562-3p	-	-	uuguggaguacugcacggagggcgc	gccaccgguguucgggcuucacaagc	uuguggaguacugcacggagggcgcccucucgguggagguguggggccaccgguguucgggcuucacaagc	DS942119:131736..131807:-
DS942548_48005	5.5	79 +/- 2%	-	113	113	0	0	yes	-	tca-miR-3830-3p	-	-	cuggccucggcuuuggcagcca	gcugucuuagccucggccuccg	gcugucuuagccucggccuccgcugcccuggccucggcuuuggcagcca	DS942548:10409..10458:-
DS945087_26722	249.9	69 +/- 4%	-	481	468	0	13	yes	-	bta-miR-2355-3p	-	-	uuuguccugucccuuugagcgc	ugcucaaagggacgggacaaaa	ugcucaaagggacgggacaaaagauuuguccugucccuuugagcgc	DS945087:154043..154089:+
DS948119_77245	547.3	69 +/- 4%	-	1079	1046	0	33	no	-	ath-miR780.2	-	-	aucuucgucacugggcacucuugau	cauguaaugcuggagaugagg	aucuucgucacugggcacucuugauggauucccuacauguaaugcuggagaugagg	DS948119:1228..1284:+
DS949206_34106	5.2	79 +/- 2%	-	4455	4455	0	0	yes	-	osa-miR2097-5p	-	-	ugagauggcacucauggaggcagg	cgccuaaugguaguuuuaug	ugagauggcacucauggaggcagggggcuaucccccgccuaaugguaguuuuaug	DS949206:111106..111161:-
DS949579_34705	5.8	79 +/- 2%	-	82	78	4	0	yes	-	bfl-miR-129a-5p	-	-	ucuuuuugugugcuguucuguucac	gaacagaacagcgcacaaaaaaacg	gaacagaacagcgcacaaaaaaacgacgacggaaaaaaggaaaagaguaacucuguccucgucuuuuugugugcuguucuguucac	DS949579:69658..69744:-
DS952204_122290	5.6	79 +/- 2%	-	827	827	0	0	yes	-	bmo-miR-3310	-	-	ucagcuuggucgacuucuccuc	agagaagucgaucaagcucagg	ucagcuuggucgacuucuccuccaagagaagucgaucaagcucagg	DS952204:605..651:-
DS952411_63493	4.8	74 +/- 3%	-	299	299	0	0	yes	-	rno-miR-3564	-	-	cgggaaauauggcuucggua	ccgaaagauuaaauauuucccgac	cgggaaauauggcuucgguaaaacgcauuaauuuugccgaaagauuaaauauuucccgac	DS952411:115..175:+
DS952555_35283	5.4	79 +/- 2%	-	648	648	0	0	yes	-	gra-miR8771f	-	-	uuggacauucgggcucguugg	ggcgagacggaacguccaaua	ggcgagacggaacguccaauaagacggaauguccaacguguccacucguggacuuucagucucguuggacauucgggcucguugg	DS952555:65237..65322:-
DS954007_104111	5.1	79 +/- 2%	-	64	64	0	0	yes	-	cte-miR-2717	-	-	agacgacgcuccgcucuggcuc	gcucggguggagugucgucgcc	agacgacgcuccgcucuggcucaaggcuggcuucagggugcucggguggagugucgucgcc	DS954007:624..685:+
DS954863_73895	4506.5	69 +/- 4%	-	8839	8741	0	98	no	-	osa-miR2101-3p	-	-	auuuaacuccggcacugugacg	gucguggucgggggaagcuc	auuuaacuccggcacugugacgaaggagagucguggucgggggaagcuc	DS954863:1130..1179:+
DS954879_119387	994.7	69 +/- 4%	-	1941	1283	0	658	yes	-	hsa-miR-611	-	-	gcgaggacccgaaacacacuug	aaguguguuucggagucuucgc	gcgaggacccgaaacacacuuguucgcacgggagaaguguguuucggagucuucgc	DS954879:450..506:-
DS956799_61726	5.6	79 +/- 2%	-	40	40	0	0	yes	-	mmu-miR-130b-5p	-	-	ucucuuucucuacuguuccuuu	agcaacaguggagaaaggagaga	agcaacaguggagaaaggagagacaagagacaaucucuucucucuuucucuacuguuccuuu	DS956799:5223..5285:+
DS957849_48832	675	69 +/- 4%	-	1330	721	597	12	no	-	-	-	-	ucggaaaggauggugguguagc	ucggcuuccauucguccugcg	ucggaaaggauggugguguagcgcaguccauuccucaccagggaccgccugaacagaaugagggcugccucggcuuccauucguccugcg	DS957849:12300..12390:-
DS959101_112783	5.3	79 +/- 2%	-	2936	2931	0	5	yes	-	oan-miR-1344	-	-	ggaugcuguagcucgcugugcagug	uuuaaugguuucuaugggug	ggaugcuguagcucgcugugcagugcagaacugcaagcaguuuaaugguuucuaugggug	DS959101:50..110:+
DS959574_49179	2104.5	69 +/- 4%	-	4125	4059	0	66	yes	-	-	-	-	gaagcggaugccucgacgaguuc	cgcucgcgaggcacccgcuucg	cgcucgcgaggcacccgcuucgccgcggcgaagcggaugccucgacgaguuc	DS959574:4104..4156:-
DS961247_15303	5.4	79 +/- 2%	-	49	47	2	0	yes	-	bhv1-miR-B4	-	-	ugcgugauagccggaaacauc	cguuucccggcugucaggcuca	cguuucccggcugucaggcucagagaaaggaugugugcgugauagccggaaacauc	DS961247:323213..323269:-
DS962636_5276	1424.4	69 +/- 4%	-	2785	2779	0	6	yes	-	bta-miR-2329-3p	-	-	acugugauugaacugaacgaca	caguucaguucgaucacaguug	caguucaguucgaucacaguuggcaccgauaacugugauugaacugaacgaca	DS962636:654760..654813:+
DS965305_81786	5.2	79 +/- 2%	-	2610	2610	0	0	yes	-	osa-miR5536	-	-	caugguagcacaaguucgggaagg	uuucugaaggcugucuacagugcu	caugguagcacaaguucgggaaggggccacaaagcacuuucugaaggcugucuacagugcu	DS965305:905..966:-
DS966055_114865	119.1	69 +/- 4%	-	231	229	0	2	yes	-	-	-	-	caagguccaucgugaguugaaacg	uucaaccucacgauggaccgua	caagguccaucgugaguugaaacggaguguauguuuucuaugaugcguucaaccucacgauggaccgua	DS966055:307..376:+
DS967144_124664	140.7	69 +/- 4%	-	276	270	0	6	no	-	bmo-miR-3227	-	-	cagcaauuggacaugggu	ccgaaugcuucucgagcuagc	cagcaauuggacaugggucacaagccgaaugcuucucgagcuagc	DS967144:154..199:-
DS967978_18069	1264.5	69 +/- 4%	-	2472	2439	0	33	yes	-	cel-miR-54-5p	-	-	uggauaugcguaauagaggga	cuuuguuucgcacagccacugu	cuuuguuucgcacagccacuguuccgcacagccgucguggauaugcguaauagaggga	DS967978:44069..44127:-
DS968008_21371	62719.8	69 +/- 4%	-	123013	122896	2	115	yes	-	mmu-miR-7242-5p	-	-	cuugggcuggaguucgucguug	acgauggacagcagcccaacaca	cuugggcuggaguucgucguuguucucacgcuaaacucaacgauggacagcagcccaacaca	DS968008:169605..169667:+
DS968208_88109	4503.2	69 +/- 4%	-	8835	8731	0	104	no	-	ppe-miR6263	-	-	aaguggacgcggguucgauccg	gguuaagguguccgauuugua	gguuaagguguccgauuuguaggcaaguggacgcggguucgauccg	DS968208:935..981:-
DS968231_27835	125.2	69 +/- 4%	-	243	161	0	82	yes	-	-	-	-	agggacacaaaucagaggagu	cuccucucacuugugucccug	agggacacaaaucagaggaguacuccucgcauuuguguacuccucucacuugugucccug	DS968231:37370..37430:+
DS969124_46375	5.8	79 +/- 2%	-	1090	1088	0	2	yes	-	oan-miR-1333	-	-	acaaaacagagaggacgaggac	auccucguccucucuguuuuuau	acaaaacagagaggacgaggacgggaaucuuugaaagauguccuguucccauccucguccucucuguuuuuau	DS969124:6217..6290:+
DS969302_26046	4.9	74 +/- 3%	-	40	40	0	0	yes	-	hsa-miR-504-3p	-	-	uggagugcuugagguguu	cauuacuuggguacuggcug	cauuacuuggguacuggcugcagguucuacaucguagguugccuucugcgccgcuaauggagugcuugagguguu	DS969302:207210..207285:+
DS969850_27561	3813.1	69 +/- 4%	-	7470	5134	0	2336	yes	-	cel-miR-50-5p	-	-	agauauguuugauauucuugguu	accaggagucagacauaugcu	agauauguuugauauucuugguugugccacgaaccaaccaggagucagacauaugcu	DS969850:171551..171608:+
DS969850_27562	5.3	79 +/- 2%	-	91	91	0	0	yes	-	pxy-miR-8507-3p	-	-	gagcauaugucugacuccuggu	caagaauaucaaacauaucucgc	gagcauaugucugacuccugguugguucguggcacaaccaagaauaucaaacauaucucgc	DS969850:171548..171609:-
DS971334_1200	5.1	79 +/- 2%	-	141	137	0	4	yes	-	bdi-miR7726b-5p	-	-	uuugaugacggagcuuugg	gaaugcgucaucgagcuuug	uuugaugacggagcuuugggaaagguggcaacaguacgauccccgggaaugcgucaucgagcuuug	DS971334:1347040..1347106:-
DS971671_32408	5.1	79 +/- 2%	-	87	87	0	0	yes	-	sja-miR-3501	-	-	uaccuuguauccgucgaauaauauu	ucgcuugaugggcagguccg	uaccuuguauccgucgaauaauauuugagcgguguccgugcugccgagucgcuugaugggcagguccg	DS971671:82586..82654:-
DS972524_14075	82.6	69 +/- 4%	-	153	149	0	4	yes	-	dme-miR-2a-1-5p	-	-	cucucaaagacuggcuccagc	cuggcaguggguucuugagugg	cucucaaagacuggcuccagcgcagugcgaaagaagccuggcaguggguucuugagugg	DS972524:303090..303149:+
DS973116_21151	5.1	79 +/- 2%	-	17862	17859	0	3	yes	-	hsa-miR-526b-5p	-	-	gucuugagucgccacagaa	cucuggggaaauguaguauugc	gucuugagucgccacagaagucucuggggaaauguaguauugc	DS973116:109105..109148:+
DS973116_21169	4581.5	69 +/- 4%	-	8977	8829	2	146	yes	-	cel-miR-80-3p	-	-	ugagaucaugcucggugccuug	aaggcuaugaacaugaucucag	ugagaucaugcucggugccuugaucaugaucucauucucaaggcuaugaacaugaucucag	DS973116:105269..105330:-
DS973132_3668	65.6	69 +/- 4%	-	139	122	0	17	no	-	hsa-miR-4476	-	-	aaggaaggaggcuagacguc	aaucugccaccguccucca	aaucugccaccguccuccacccacaacaaaaggaaggaggcuagacguc	DS973132:96043..96092:+
DS974150_91586	179.8	69 +/- 4%	-	360	350	0	10	no	-	-	-	-	ggacgccgaucucacuaccccu	gcgagugaacucguucggugcc	gcgagugaacucguucggugccggugugggacgccgaucucacuaccccu	DS974150:548..598:+
DS976347_95831	2391.4	69 +/- 4%	-	4692	4030	2	660	no	-	ppt-miR1220a	-	-	uuccggugguggcugacauagu	ugugucccaggcgauugacgagauucucc	ugugucccaggcgauugacgagauucuccgcauccucugaagugucgggguuccggugguggcugacauagu	DS976347:293..365:-
DS976400_10490	3815.1	69 +/- 4%	-	7474	7411	0	63	yes	-	sbi-miR6234a-5p	-	-	aaguguguuucggcgucucgc	ugagaacccgacacacacuugu	ugagaacccgacacacacuuguucgcucgggcgaaguguguuucggcgucucgc	DS976400:392441..392495:-
DS977118_9859	4.9	74 +/- 3%	-	42	40	2	0	yes	-	pma-miR-4585	-	-	auucgacuugauucgacucgac	cgacaagaaucgauucgauucg	cgacaagaaucgauucgauucgacuugauucgacucgacucgcuugacaagacucgacucgauucgauucgauucgacuugauucgacucgac	DS977118:344222..344315:+
DS978597_16878	315482	69 +/- 4%	-	618796	608731	0	10065	yes	-	cel-lin-4-5p	-	-	ucccugagacccuaacuuguga	ccagguuagauucucaggcc	ucccugagacccuaacuugugaugcguucugcgccgccuucccagguuagauucucaggcc	DS978597:217031..217092:-
DS979414_6970	31.9	69 +/- 4%	-	54	41	0	13	yes	-	mtr-miR5279	-	-	aggaaccagauuaaggaagaca	ucuuucuucauuuggucccucg	aggaaccagauuaaggaagacacggcccugucucaugugucuuucuucauuuggucccucg	DS979414:381894..381955:-
DS979437_14562	58.9	69 +/- 4%	-	116	54	41	21	no	-	hsa-miR-506-5p	-	-	gauucaggggcagggaauucug	agagacucuguccaugaagaag	agagacucuguccaugaagaaguggugguccccaaaagaacuguuuggcaaggcuugauccaugauucaggggcagggaauucug	DS979437:56204..56289:+
